# Supplementary material for: Are aortic biomechanical properties early markers of dilatation in patients with Marfan syndrome? A systematic review and meta-analysis
Source: Biomech Model Mechanobiol. 2024 Jul 29;23(6):2043–61. doi: 10.1007/s10237-024-01881-z (PMC11554766; doi:10.1007/s10237-024-01881-z)
Supplement: Supplementary file 1 — (xlsx 121 KB) [file 10237_2024_1881_MOESM1_ESM.xlsx]

## Sheet: Description
This Excel spreadsheet presents the dataset used for the meta-analysis. Individual datapoints are either taken direclty from the paper if specified, or generated with the reported mean and standard deviation given the size of the cohort. Calculated datapoints are generated using the conversion formulas mentionned in the manuscript. Empty cells mean that the information was not reported in the pap…
Column header		Description
Paper		First author and year of the publication
Type		Datapoint from a Marfan or Control patient
N		Size of the cohort
Location		Aortic location where the datapoint is taken: Root, Aao, Arch, Dao or the whole aortic length (Carotid-femoral)
Surgery		Whether the datapoint corresponds to a patient who underwent surgery
Medication		Whether the datapoint corresponds to a patient who was under medication
Age		Age of the patient
Cardiac_cycle		Datapoint taken in Diastole or Systole
Diameter		Diameter of the aorta at the reported location
PWV		PWV datapoint at the reported location
Distensibility		Distensibility datapoint at the reported location
Stiffness		β-stiffness index datapoint at the reported location
Age	*_SD	Standard deviation of * reported in the paper
Diameter
PWV
Distensibility
Stiffness
ToD_*	Diameter	Whether the datapoint is an Individual, Calculated, or Mean value
	PWV
	Distensibility
	Stiffness

## Sheet: Dataset
Paper	Type	N	Location	Surgery	Medication	Age	Age_SD	Diameter	Diameter_SD	ToD_Diameter	Cardiac_cycle	PWV	PWV_SD	ToD_PWV	Distensibility	Distensibility_SD	ToD_Distensibility	Stiffness	Stiffness_SD	ToD_Siffness
Cui 2021	Marfan		Arch	No	Yes	31	8					4.73386		Individual	5.61793		Calculated	4.1848		Calculated
Cui 2021	Marfan		Arch	No	Yes	8.329						5.06336		Individual	4.91054		Calculated	4.78764		Calculated
Cui 2021	Marfan		Arch	No	Yes	8.325						3.72662		Individual	9.06518		Calculated	2.59343		Calculated
Cui 2021	Marfan		Arch	No	Yes	9.755						4.053		Individual	7.66397		Calculated	3.06759		Calculated
Cui 2021	Marfan		Arch	No	Yes	8.912						4.75276		Individual	5.57333		Calculated	4.21828		Calculated
Cui 2021	Marfan		Arch	No	Yes	9.728						3.32336		Individual	11.3986		Calculated	2.06252		Calculated
Cui 2021	Marfan		Arch	No	Yes	10.174						3.80515		Individual	8.69487		Calculated	2.70388		Calculated
Cui 2021	Marfan		Arch	No	Yes	10.893						5.05233		Individual	4.932		Calculated	4.76681		Calculated
Cui 2021	Marfan		Arch	No	Yes	12.835						5.42343		Individual	4.28015		Calculated	5.49278		Calculated
Cui 2021	Marfan		Arch	No	Yes	12.99						4.40648		Individual	6.48371		Calculated	3.626		Calculated
Cui 2021	Marfan		Arch	No	Yes	13.495						3.65525		Individual	9.42264		Calculated	2.49504		Calculated
Cui 2021	Marfan		Arch	No	Yes	14						4.00384		Individual	7.85332		Calculated	2.99363		Calculated
Cui 2021	Marfan		Arch	No	Yes	14.816						3.38549		Individual	10.9841		Calculated	2.14036		Calculated
Cui 2021	Marfan		Arch	No	Yes	14.932						5.78385		Individual	3.76333		Calculated	6.24709		Calculated
Cui 2021	Marfan		Arch	No	Yes	14.932						4.81366		Individual	5.4332		Calculated	4.32708		Calculated
Cui 2021	Marfan		Arch	No	Yes	15.709						6.33396		Individual	3.13802		Calculated	7.49195		Calculated
Cui 2021	Marfan		Arch	No	Yes	16.175						4.14353		Individual	7.33273		Calculated	3.20616		Calculated
Cui 2021	Marfan		Arch	No	Yes	16.952						4.6181		Individual	5.9031		Calculated	3.98264		Calculated
Cui 2021	Marfan		Arch	No	Yes	18.023						5.78945		Individual	3.75606		Calculated	6.2592		Calculated
Cui 2021	Marfan		Arch	No	Yes	18.29						4.14502		Individual	7.32746		Calculated	3.20846		Calculated
Cui 2021	Marfan		Arch	No	Yes	18.739						4.39513		Individual	6.51724		Calculated	3.60734		Calculated
Cui 2021	Marfan		Arch	No	Yes	18.388						5.70866		Individual	3.86312		Calculated	6.08573		Calculated
Cui 2021	Marfan		Arch	No	Yes	19.095						4.14525		Individual	7.32665		Calculated	3.20882		Calculated
Cui 2021	Marfan		Arch	No	Yes	21.225						3.45442		Individual	10.5501		Calculated	2.22841		Calculated
Cui 2021	Marfan		Arch	No	Yes	21.691						3.74241		Individual	8.98885		Calculated	2.61545		Calculated
Cui 2021	Marfan		Arch	No	Yes	23.322						4.30321		Individual	6.79864		Calculated	3.45803		Calculated
Cui 2021	Marfan		Arch	No	Yes	28.799						4.09315		Individual	7.51435		Calculated	3.12867		Calculated
Cui 2021	Marfan		Arch	No	Yes	30.081						5.10337		Individual	4.83385		Calculated	4.8636		Calculated
Cui 2021	Marfan		Arch	No	Yes	33.072						4.9999		Individual	5.03598		Calculated	4.66838		Calculated
Cui 2021	Marfan		Arch	No	Yes	36.373						5.95354		Individual	3.55186		Calculated	6.61903		Calculated
Cui 2021	Marfan		Arch	No	Yes	37.499						6.33435		Individual	3.13764		Calculated	7.49287		Calculated
Cui 2021	Marfan		Arch	No	Yes	39.791						3.71413		Individual	9.12626		Calculated	2.57607		Calculated
Cui 2021	Marfan		Arch	No	Yes	41.073						6.33394		Individual	3.13804		Calculated	7.4919		Calculated
Cui 2021	Marfan		Arch	No	Yes	42.355						4.96265		Individual	5.11187		Calculated	4.59908		Calculated
Cui 2021	Marfan		Arch	No	Yes	47.093						3.85347		Individual	8.47819		Calculated	2.77299		Calculated
Cui 2021	Marfan		Arch	No	Yes	48.103						6.55331		Individual	2.93147		Calculated	8.01983		Calculated
Cui 2021	Marfan		Arch	No	Yes	48.686						5.82255		Individual	3.71347		Calculated	6.33097		Calculated
Cui 2021	Marfan		Arch	No	Yes	50.356						6.20324		Individual	3.27167		Calculated	7.1859		Calculated
Cui 2021	Marfan		Arch	No	Yes	52.997						4.24286		Individual	6.99342		Calculated	3.36172		Calculated
Cui 2021	Marfan		Arch	No	Yes	59.989						5.29548		Individual	4.48948		Calculated	5.23666		Calculated
Cui 2021	Marfan		Arch	No	Yes	17.877						5.95349		Individual	3.55192		Calculated	6.61892		Calculated
Cui 2021	Marfan		Arch	No	Yes	17.331						5.89535		Individual	3.62233		Calculated	6.49028		Calculated
Cui 2021	Marfan		Arch	No	Yes	8.929						4.06395		Individual	7.62272		Calculated	3.08419		Calculated
Cui 2021	Marfan		Arch	No	Yes	9.692						3.9186		Individual	8.1987		Calculated	2.86752		Calculated
Cui 2021	Control		Arch	No	No	7.233						4.33544		Individual	6.69793		Calculated	3.50591		Calculated
Cui 2021	Control		Arch	No	No	7.209						3.30247		Individual	11.5433		Calculated	2.03429		Calculated
Cui 2021	Control		Arch	No	No	9.05						4.53952		Individual	6.10924		Calculated	3.84374		Calculated
Cui 2021	Control		Arch	No	No	9.055						3.33071		Individual	11.3484		Calculated	2.06923		Calculated
Cui 2021	Control		Arch	No	No	8.92						3.13914		Individual	12.7757		Calculated	1.83804		Calculated
Cui 2021	Control		Arch	No	No	9.106						2.85293		Individual	15.4677		Calculated	1.51816		Calculated
Cui 2021	Control		Arch	No	No	9.332						3.84131		Individual	8.53195		Calculated	2.75228		Calculated
Cui 2021	Control		Arch	No	No	10.116						5.27306		Individual	4.52774		Calculated	5.18633		Calculated
Cui 2021	Control		Arch	No	No	9.93						3.54174		Individual	10.0363		Calculated	2.33974		Calculated
Cui 2021	Control		Arch	No	No	10.066						3.28831		Individual	11.6429		Calculated	2.01688		Calculated
Cui 2021	Control		Arch	No	No	11.189						3.97065		Individual	7.98516		Calculated	2.94075		Calculated
Cui 2021	Control		Arch	No	No	12.914						3.29878		Individual	11.5691		Calculated	2.02974		Calculated
Cui 2021	Control		Arch	No	No	12.505						3.14373		Individual	12.7384		Calculated	1.84342		Calculated
Cui 2021	Control		Arch	No	No	12.608						4.08801		Individual	7.53326		Calculated	3.11715		Calculated
Cui 2021	Control		Arch	No	No	13.704						3.5405		Individual	10.0433		Calculated	2.3381		Calculated
Cui 2021	Control		Arch	No	No	14						4.48221		Individual	6.26646		Calculated	3.7473		Calculated
Cui 2021	Control		Arch	No	No	14.799						2.97945		Individual	14.1819		Calculated	1.6558		Calculated
Cui 2021	Control		Arch	No	No	15.291						4.19856		Individual	7.14177		Calculated	3.28803		Calculated
Cui 2021	Control		Arch	No	No	15.01						2.60495		Individual	18.5527		Calculated	1.26571		Calculated
Cui 2021	Control		Arch	No	No	15.243						4.85917		Individual	5.33191		Calculated	4.40411		Calculated
Cui 2021	Control		Arch	No	No	14.677						3.54781		Individual	10.002		Calculated	2.34777		Calculated
Cui 2021	Control		Arch	No	No	14.884						3.08322		Individual	13.2433		Calculated	1.77314		Calculated
Cui 2021	Control		Arch	No	No	16.622						3.75754		Individual	8.91661		Calculated	2.63355		Calculated
Cui 2021	Control		Arch	No	No	17.612						6.0067		Individual	3.48927		Calculated	6.72986		Calculated
Cui 2021	Control		Arch	No	No	18.115						3.86518		Individual	8.42689		Calculated	2.78659		Calculated
Cui 2021	Control		Arch	No	No	17.713						4.53526		Individual	6.12072		Calculated	3.83653		Calculated
Cui 2021	Control		Arch	No	No	17.884						3.40579		Individual	10.8535		Calculated	2.16357		Calculated
Cui 2021	Control		Arch	No	No	18.195						5.45378		Individual	4.23264		Calculated	5.54791		Calculated
Cui 2021	Control		Arch	No	No	18.195						3.15299		Individual	12.6637		Calculated	1.8543		Calculated
Cui 2021	Control		Arch	No	No	18.233						4.26325		Individual	6.92668		Calculated	3.39013		Calculated
Cui 2021	Control		Arch	No	No	18.621						3.85184		Individual	8.48536		Calculated	2.76739		Calculated
Cui 2021	Control		Arch	No	No	19.127						2.90432		Individual	14.9251		Calculated	1.57334		Calculated
Cui 2021	Control		Arch	No	No	18.435						4.55395		Individual	6.07058		Calculated	3.86822		Calculated
Cui 2021	Control		Arch	No	No	19.43						4.0295		Individual	7.75362		Calculated	3.02856		Calculated
Cui 2021	Control		Arch	No	No	24.021						4.54395		Individual	6.09733		Calculated	3.85125		Calculated
Cui 2021	Control		Arch	No	No	25.502						3.93606		Individual	8.12612		Calculated	2.88973		Calculated
Cui 2021	Control		Arch	No	No	25.925						4.26591		Individual	6.91805		Calculated	3.39436		Calculated
Cui 2021	Control		Arch	No	No	26.957						4.45098		Individual	6.35471		Calculated	3.69527		Calculated
Cui 2021	Control		Arch	No	No	27.673						3.65481		Individual	9.42491		Calculated	2.49152		Calculated
Cui 2021	Control		Arch	No	No	28.527						3.15264		Individual	12.6665		Calculated	1.85389		Calculated
Cui 2021	Control		Arch	No	No	28.196						4.45861		Individual	6.33298		Calculated	3.70795		Calculated
Cui 2021	Control		Arch	No	No	29.576						5.3732		Individual	4.36055		Calculated	5.38518		Calculated
Cui 2021	Control		Arch	No	No	29.995						4.63155		Individual	5.86887		Calculated	4.00117		Calculated
Cui 2021	Control		Arch	No	No	30.508						5.65405		Individual	3.93811		Calculated	5.96285		Calculated
Cui 2021	Control		Arch	No	No	31.79						4.13352		Individual	7.36829		Calculated	3.18694		Calculated
Cui 2021	Control		Arch	No	No	32.295						3.5752		Individual	9.84932		Calculated	2.38416		Calculated
Cui 2021	Control		Arch	No	No	35.286						4.23423		Individual	7.02195		Calculated	3.34413		Calculated
Cui 2021	Control		Arch	No	No	36.995						3.30336		Individual	11.5371		Calculated	2.03538		Calculated
Cui 2021	Control		Arch	No	No	37.78						4.62342		Individual	5.88952		Calculated	3.98714		Calculated
Cui 2021	Control		Arch	No	No	40.605						4.31778		Individual	6.75283		Calculated	3.47741		Calculated
Cui 2021	Control		Arch	No	No	42.103						4.25458		Individual	6.95494		Calculated	3.37635		Calculated
Cui 2021	Control		Arch	No	No	42.355						6.3343		Individual	3.13769		Calculated	7.48396		Calculated
Cui 2021	Control		Arch	No	No	44.011						4.54582		Individual	6.09232		Calculated	3.85442		Calculated
Cui 2021	Control		Arch	No	No	44.153						4.82339		Individual	5.41131		Calculated	4.33949		Calculated
Cui 2021	Control		Arch	No	No	45.074						6.10186		Individual	3.38129		Calculated	6.94479		Calculated
Cui 2021	Control		Arch	No	No	45.579						5.8887		Individual	3.63051		Calculated	6.46805		Calculated
Cui 2021	Control		Arch	No	No	45.392						4.99862		Individual	5.03856		Calculated	4.66052		Calculated
Cui 2021	Control		Arch	No	No	45.002						4.73192		Individual	5.62253		Calculated	4.17647		Calculated
Cui 2021	Control		Arch	No	No	47.707						4.62474		Individual	5.88616		Calculated	3.98941		Calculated
Cui 2021	Control		Arch	No	No	49.89						5.94457		Individual	3.56259		Calculated	6.59136		Calculated
Cui 2021	Control		Arch	No	No	50.201						4.92474		Individual	5.19087		Calculated	4.52378		Calculated
Cui 2021	Control		Arch	No	No	50.712						4.05063		Individual	7.67294		Calculated	3.06041		Calculated
Cui 2021	Control		Arch	No	No	52.298						6.4426		Individual	3.03308		Calculated	7.74206		Calculated
Cui 2021	Control		Arch	No	No	51.489						4.24484		Individual	6.9869		Calculated	3.36091		Calculated
Cui 2021	Control		Arch	No	No	56.493						4.8616		Individual	5.32658		Calculated	4.40852		Calculated
Cui 2021	Control		Arch	No	No	13.621						3.03924		Individual	13.6294		Calculated	1.72292		Calculated
Cui 2021	Control		Arch	No	No	7.728						4.41279		Individual	6.46518		Calculated	3.63213		Calculated
Cui 2021	Control		Arch	No	No	8.165						3.11919		Individual	12.9397		Calculated	1.81476		Calculated
Cui 2021	Control		Arch	No	No	7.401						3.36628		Individual	11.1098		Calculated	2.11366		Calculated
Cui 2021	Control		Arch	No	No	9.583						3.26453		Individual	11.8131		Calculated	1.98781		Calculated
Cui 2021	Control		Arch	No	No	10.565						3.39535		Individual	10.9204		Calculated	2.15032		Calculated
Cui 2021	Control		Arch	No	No	11.002						3.45349		Individual	10.5558		Calculated	2.22459		Calculated
Cui 2021	Control		Arch	No	No	14.876						3.44622		Individual	10.6004		Calculated	2.21524		Calculated
Cui 2021	Control		Arch	No	No	19.077						4.00581		Individual	7.8456		Calculated	2.99306		Calculated
Cui 2021	Control		Arch	No	No	16.677						4.03488		Individual	7.73296		Calculated	3.03666		Calculated
Cui 2021	Control		Arch	No	No	18.095						4.36919		Individual	6.59485		Calculated	3.56071		Calculated
Cui 2021	Control		Arch	No	No	18.75						4.32558		Individual	6.7285		Calculated	3.48998		Calculated
Cui 2021	Control		Arch	No	No	10.129						3.70058		Individual	9.19321		Calculated	2.55431		Calculated
Cui 2021	Control		Arch	No	No	10.565						3.75872		Individual	8.91101		Calculated	2.6352		Calculated
Cui 2021	Control		Arch	No	No	25.843						4.09302		Individual	7.51483		Calculated	3.1248		Calculated
Cui 2021	Control		Arch	No	No	27.316						4.42006		Individual	6.44393		Calculated	3.6441		Calculated
Cui 2021	Control		Arch	No	No	41.994						4.47093		Individual	6.29812		Calculated	3.72847		Calculated
Cui 2021	Control		Arch	No	No	44.613						4.89244		Individual	5.25964		Calculated	4.46463		Calculated
Cui 2021	Control		Arch	No	No	47.45						4.7689		Individual	5.53567		Calculated	4.242		Calculated
Cui 2021	Control		Arch	No	No	8.165						3.36628		Individual	11.1098		Calculated	2.11366		Calculated
Cui 2021	Control		Arch	No	No	13.457						4.04942		Individual	7.67752		Calculated	3.05858		Calculated
Groenink 2001	Marfan		Carotid-femoral	No	Unknown	17.723						4.162		Individual	7.2678		Calculated
Groenink 2001	Marfan		Carotid-femoral	No	Unknown	18.43						4.512		Individual	6.18399		Calculated
Groenink 2001	Marfan		Carotid-femoral	No	Unknown	19.963						4.286		Individual	6.85334		Calculated
Groenink 2001	Marfan		Carotid-femoral	No	Unknown	21.243						4.306		Individual	6.78983		Calculated
Groenink 2001	Marfan		Carotid-femoral	No	Unknown	21.625						4.038		Individual	7.72101		Calculated
Groenink 2001	Marfan		Carotid-femoral	No	Unknown	21.048						3.874		Individual	8.38856		Calculated
Groenink 2001	Marfan		Carotid-femoral	No	Unknown	21.248						4.883		Individual	5.27999		Calculated
Groenink 2001	Marfan		Carotid-femoral	No	Unknown	21.824						4.863		Individual	5.32351		Calculated
Groenink 2001	Marfan		Carotid-femoral	No	Unknown	20.867						5.192		Individual	4.67022		Calculated
Groenink 2001	Marfan		Carotid-femoral	No	Unknown	21.572						5.357		Individual	4.38696		Calculated
Groenink 2001	Marfan		Carotid-femoral	No	Unknown	20.745						5.913		Individual	3.60073		Calculated
Groenink 2001	Marfan		Carotid-femoral	No	Unknown	22.79						5.625		Individual	3.97889		Calculated
Groenink 2001	Marfan		Carotid-femoral	No	Unknown	23.488						4.883		Individual	5.27999		Calculated
Groenink 2001	Marfan		Carotid-femoral	No	Unknown	24						4.986		Individual	5.0641		Calculated
Groenink 2001	Marfan		Carotid-femoral	No	Unknown	24.834						5.192		Individual	4.67022		Calculated
Groenink 2001	Marfan		Carotid-femoral	No	Unknown	24.196						5.46		Individual	4.223		Calculated
Groenink 2001	Marfan		Carotid-femoral	No	Unknown	24.07						5.584		Individual	4.03753		Calculated
Groenink 2001	Marfan		Carotid-femoral	No	Unknown	24.645						5.543		Individual	4.09748		Calculated
Groenink 2001	Marfan		Carotid-femoral	No	Unknown	25.48						5.872		Individual	3.65119		Calculated
Groenink 2001	Marfan		Carotid-femoral	No	Unknown	25.673						5.996		Individual	3.50174		Calculated
Groenink 2001	Marfan		Carotid-femoral	No	Unknown	26.498						5.234		Individual	4.59557		Calculated
Groenink 2001	Marfan		Carotid-femoral	No	Unknown	25.6						4.966		Individual	5.10497		Calculated
Groenink 2001	Marfan		Carotid-femoral	No	Unknown	24.122						4.286		Individual	6.85334		Calculated
Groenink 2001	Marfan		Carotid-femoral	No	Unknown	25.211						4.368		Individual	6.59845		Calculated
Groenink 2001	Marfan		Carotid-femoral	No	Unknown	26.363						4.409		Individual	6.4763		Calculated
Groenink 2001	Marfan		Carotid-femoral	No	Unknown	26.745						4.224		Individual	7.05601		Calculated
Groenink 2001	Marfan		Carotid-femoral	No	Unknown	28.919						4.018		Individual	7.79807		Calculated
Groenink 2001	Marfan		Carotid-femoral	No	Unknown	30.84						4.121		Individual	7.41313		Calculated
Groenink 2001	Marfan		Carotid-femoral	No	Unknown	32.119						4.141		Individual	7.3417		Calculated
Groenink 2001	Marfan		Carotid-femoral	No	Unknown	30.586						4.43		Individual	6.41504		Calculated
Groenink 2001	Marfan		Carotid-femoral	No	Unknown	28.861						4.657		Individual	5.8049		Calculated
Groenink 2001	Marfan		Carotid-femoral	No	Unknown	26.942						4.739		Individual	5.60575		Calculated
Groenink 2001	Marfan		Carotid-femoral	No	Unknown	27.775						4.924		Individual	5.19243		Calculated
Groenink 2001	Marfan		Carotid-femoral	No	Unknown	27.905						5.11		Individual	4.82131		Calculated
Groenink 2001	Marfan		Carotid-femoral	No	Unknown	28.288						4.986		Individual	5.0641		Calculated
Groenink 2001	Marfan		Carotid-femoral	No	Unknown	28.736						5.007		Individual	5.02171		Calculated
Groenink 2001	Marfan		Carotid-femoral	No	Unknown	28.929						5.172		Individual	4.70641		Calculated
Groenink 2001	Marfan		Carotid-femoral	No	Unknown	29.058						5.337		Individual	4.4199		Calculated
Groenink 2001	Marfan		Carotid-femoral	No	Unknown	28.102						5.687		Individual	3.89261		Calculated
Groenink 2001	Marfan		Carotid-femoral	No	Unknown	28.681						6.078		Individual	3.40789		Calculated
Groenink 2001	Marfan		Carotid-femoral	No	Unknown	30.025						6.12		Individual	3.36127		Calculated
Groenink 2001	Marfan		Carotid-femoral	No	Unknown	30.408						5.996		Individual	3.50174		Calculated
Groenink 2001	Marfan		Carotid-femoral	No	Unknown	30.337						5.172		Individual	4.70641		Calculated
Groenink 2001	Marfan		Carotid-femoral	No	Unknown	31.489						5.295		Individual	4.4903		Calculated
Groenink 2001	Marfan		Carotid-femoral	No	Unknown	31.229						4.718		Individual	5.65576		Calculated
Groenink 2001	Marfan		Carotid-femoral	No	Unknown	31.229						4.78		Individual	5.50999		Calculated
Groenink 2001	Marfan		Carotid-femoral	No	Unknown	31.871						4.966		Individual	5.10497		Calculated
Groenink 2001	Marfan		Carotid-femoral	No	Unknown	32.64						5.13		Individual	4.78379		Calculated
Groenink 2001	Marfan		Carotid-femoral	No	Unknown	32.45						5.419		Individual	4.28715		Calculated
Groenink 2001	Marfan		Carotid-femoral	No	Unknown	33.027						5.543		Individual	4.09748		Calculated
Groenink 2001	Marfan		Carotid-femoral	No	Unknown	33.792						5.213		Individual	4.63267		Calculated
Groenink 2001	Marfan		Carotid-femoral	No	Unknown	33.663						5.048		Individual	4.94047		Calculated
Groenink 2001	Marfan		Carotid-femoral	No	Unknown	33.341						4.883		Individual	5.27999		Calculated
Groenink 2001	Marfan		Carotid-femoral	No	Unknown	36.155						4.698		Individual	5.70402		Calculated
Groenink 2001	Marfan		Carotid-femoral	No	Unknown	37.948						4.801		Individual	5.4619		Calculated
Groenink 2001	Marfan		Carotid-femoral	No	Unknown	38.066						3.688		Individual	9.25604		Calculated
Groenink 2001	Marfan		Carotid-femoral	No	Unknown	40.436						4.018		Individual	7.79807		Calculated
Groenink 2001	Marfan		Carotid-femoral	No	Unknown	40.188						4.904		Individual	5.23487		Calculated
Groenink 2001	Marfan		Carotid-femoral	No	Unknown	39.106						5.584		Individual	4.03753		Calculated
Groenink 2001	Marfan		Carotid-femoral	No	Unknown	35.844						5.666		Individual	3.92151		Calculated
Groenink 2001	Marfan		Carotid-femoral	No	Unknown	36.422						5.996		Individual	3.50174		Calculated
Groenink 2001	Marfan		Carotid-femoral	No	Unknown	36.743						6.099		Individual	3.38446		Calculated
Groenink 2001	Marfan		Carotid-femoral	No	Unknown	36.875						6.511		Individual	2.96969		Calculated
Groenink 2001	Marfan		Carotid-femoral	No	Unknown	32.776						6.14		Individual	3.33941		Calculated
Groenink 2001	Marfan		Carotid-femoral	No	Unknown	32.203						6.47		Individual	3.00745		Calculated
Groenink 2001	Marfan		Carotid-femoral	No	Unknown	31.567						6.902		Individual	2.64276		Calculated
Groenink 2001	Marfan		Carotid-femoral	No	Unknown	36.112						7.17		Individual	2.44889		Calculated
Groenink 2001	Marfan		Carotid-femoral	No	Unknown	38.606						6.985		Individual	2.58032		Calculated
Groenink 2001	Marfan		Carotid-femoral	No	Unknown	40.844						6.738		Individual	2.77297		Calculated
Groenink 2001	Marfan		Carotid-femoral	No	Unknown	40.329						6.408		Individual	3.06593		Calculated
Groenink 2001	Marfan		Carotid-femoral	No	Unknown	43.266						5.707		Individual	3.86537		Calculated
Groenink 2001	Marfan		Carotid-femoral	No	Unknown	44.482						5.687		Individual	3.89261		Calculated
Groenink 2001	Marfan		Carotid-femoral	No	Unknown	45.122						5.728		Individual	3.83708		Calculated
Groenink 2001	Marfan		Carotid-femoral	No	Unknown	45.249						5.625		Individual	3.97889		Calculated
Groenink 2001	Marfan		Carotid-femoral	No	Unknown	43.515						4.904		Individual	5.23487		Calculated
Groenink 2001	Marfan		Carotid-femoral	No	Unknown	47.357						5.234		Individual	4.59557		Calculated
Groenink 2001	Marfan		Carotid-femoral	No	Unknown	49.407						5.44		Individual	4.25411		Calculated
Groenink 2001	Control		Carotid-femoral	No	No	21.235						3.379		Individual	11.0263		Calculated
Groenink 2001	Control		Carotid-femoral	No	No	22.451						3.379		Individual	11.0263		Calculated
Groenink 2001	Control		Carotid-femoral	No	No	22.198						3.688		Individual	9.25604		Calculated
Groenink 2001	Control		Carotid-femoral	No	No	22.588						4.368		Individual	6.59845		Calculated
Groenink 2001	Control		Carotid-femoral	No	No	21.375						4.76		Individual	5.55639		Calculated
Groenink 2001	Control		Carotid-femoral	No	No	24.18						3.585		Individual	9.79554		Calculated
Groenink 2001	Control		Carotid-femoral	No	No	25.014						3.812		Individual	8.66365		Calculated
Groenink 2001	Control		Carotid-femoral	No	No	25.655						3.915		Individual	8.21379		Calculated
Groenink 2001	Control		Carotid-femoral	No	No	24.631						3.935		Individual	8.1305		Calculated
Groenink 2001	Control		Carotid-femoral	No	No	25.21						4.224		Individual	7.05601		Calculated
Groenink 2001	Control		Carotid-femoral	No	No	26.747						4.451		Individual	6.35465		Calculated
Groenink 2001	Control		Carotid-femoral	No	No	27.2						4.966		Individual	5.10497		Calculated
Groenink 2001	Control		Carotid-femoral	No	No	24.581						5.584		Individual	4.03753		Calculated
Groenink 2001	Control		Carotid-femoral	No	No	25.417						5.996		Individual	3.50174		Calculated
Groenink 2001	Control		Carotid-femoral	No	No	30.525						4.718		Individual	5.65576		Calculated
Groenink 2001	Control		Carotid-femoral	No	No	32.125						4.801		Individual	5.4619		Calculated
Groenink 2001	Control		Carotid-femoral	No	No	34.109						4.821		Individual	5.41667		Calculated
Groenink 2001	Control		Carotid-femoral	No	No	32.183						4.08		Individual	7.56287		Calculated
Groenink 2001	Control		Carotid-femoral	No	No	33.78						3.75		Individual	8.9525		Calculated
Groenink 2001	Control		Carotid-femoral	No	No	35.641						4.368		Individual	6.59845		Calculated
Groenink 2001	Control		Carotid-femoral	No	No	41.914						4.657		Individual	5.8049		Calculated
Groenink 2001	Control		Carotid-femoral	No	No	42.24						5.378		Individual	4.35277		Calculated
Groenink 2001	Marfan	78	Arch	No	Unknown	31	8					4.4	1.1	Mean	6.50282	3.69938	Calculated
Groenink 2001	Control	23	Arch	No	28	6						3.8	0.7	Mean	8.71846	3.44168	Calculated
Oosterhof 2005	Marfan		Dao	Unknown	Unknown	17.991						4.525		Individual	6.14851		Calculated
Oosterhof 2005	Marfan		Dao	Unknown	Unknown	18.57						4.951		Individual	5.13595		Calculated
Oosterhof 2005	Marfan		Dao	Unknown	Unknown	21.116						3.607		Individual	9.67642		Calculated
Oosterhof 2005	Marfan		Dao	Unknown	Unknown	21.121						3.836		Individual	8.55558		Calculated
Oosterhof 2005	Marfan		Dao	Unknown	Unknown	21.607						4.361		Individual	6.61965		Calculated
Oosterhof 2005	Marfan		Dao	Unknown	Unknown	24.164						3.607		Individual	9.67642		Calculated
Oosterhof 2005	Marfan		Dao	Unknown	Unknown	25.227						4.426		Individual	6.42664		Calculated
Oosterhof 2005	Marfan		Dao	Unknown	Unknown	21.81						5.016		Individual	5.00371		Calculated
Oosterhof 2005	Marfan		Dao	Unknown	Unknown	21.34						5.344		Individual	4.40833		Calculated
Oosterhof 2005	Marfan		Dao	Unknown	Unknown	19.913						5.443		Individual	4.24943		Calculated
Oosterhof 2005	Marfan		Dao	Unknown	Unknown	20.681						5.738		Individual	3.82372		Calculated
Oosterhof 2005	Marfan		Dao	Unknown	Unknown	20.684						5.902		Individual	3.61417		Calculated
Oosterhof 2005	Marfan		Dao	Unknown	Unknown	21.546						6.164		Individual	3.31346		Calculated
Oosterhof 2005	Marfan		Dao	Unknown	Unknown	22.888						6.623		Individual	2.8701		Calculated
Oosterhof 2005	Marfan		Dao	Unknown	Unknown	24.609						6.984		Individual	2.58106		Calculated
Oosterhof 2005	Marfan		Dao	Unknown	Unknown	24.114						6		Individual	3.49707		Calculated
Oosterhof 2005	Marfan		Dao	Unknown	Unknown	24.206						5.836		Individual	3.69638		Calculated
Oosterhof 2005	Marfan		Dao	Unknown	Unknown	25.542						5.967		Individual	3.53586		Calculated
Oosterhof 2005	Marfan		Dao	Unknown	Unknown	25.538						5.738		Individual	3.82372		Calculated
Oosterhof 2005	Marfan		Dao	Unknown	Unknown	24.866						5.475		Individual	4.1999		Calculated
Oosterhof 2005	Marfan		Dao	Unknown	Unknown	24.009						5.475		Individual	4.1999		Calculated
Oosterhof 2005	Marfan		Dao	Unknown	Unknown	23.432						5.18		Individual	4.69188		Calculated
Oosterhof 2005	Marfan		Dao	Unknown	Unknown	26.272						4.295		Individual	6.82465		Calculated
Oosterhof 2005	Marfan		Dao	Unknown	Unknown	26.844						4.295		Individual	6.82465		Calculated
Oosterhof 2005	Marfan		Dao	Unknown	Unknown	25.814						5.213		Individual	4.63267		Calculated
Oosterhof 2005	Marfan		Dao	Unknown	Unknown	26.866						5.443		Individual	4.24943		Calculated
Oosterhof 2005	Marfan		Dao	Unknown	Unknown	26.679						5.672		Individual	3.91322		Calculated
Oosterhof 2005	Marfan		Dao	Unknown	Unknown	28.112						5.869		Individual	3.65493		Calculated
Oosterhof 2005	Marfan		Dao	Unknown	Unknown	28.883						6.361		Individual	3.1114		Calculated
Oosterhof 2005	Marfan		Dao	Unknown	Unknown	28.995						7.246		Individual	2.39778		Calculated
Oosterhof 2005	Marfan		Dao	Unknown	Unknown	30.15						7.869		Individual	2.03314		Calculated
Oosterhof 2005	Marfan		Dao	Unknown	Unknown	30.631						8.131		Individual	1.90423		Calculated
Oosterhof 2005	Marfan		Dao	Unknown	Unknown	32.337						7.705		Individual	2.12061		Calculated
Oosterhof 2005	Marfan		Dao	Unknown	Unknown	32.837						8.951		Individual	1.57132		Calculated
Oosterhof 2005	Marfan		Dao	Unknown	Unknown	31.807						9.869		Individual	1.29259		Calculated
Oosterhof 2005	Marfan		Dao	Unknown	Unknown	28.771						5.475		Individual	4.1999		Calculated
Oosterhof 2005	Marfan		Dao	Unknown	Unknown	27.908						5.18		Individual	4.69188		Calculated
Oosterhof 2005	Marfan		Dao	Unknown	Unknown	28.381						4.984		Individual	5.06817		Calculated
Oosterhof 2005	Marfan		Dao	Unknown	Unknown	29.05						5.115		Individual	4.81189		Calculated
Oosterhof 2005	Marfan		Dao	Unknown	Unknown	28.948						4.754		Individual	5.57043		Calculated
Oosterhof 2005	Marfan		Dao	Unknown	Unknown	27.805						4.754		Individual	5.57043		Calculated
Oosterhof 2005	Marfan		Dao	Unknown	Unknown	28.839						4.033		Individual	7.74017		Calculated
Oosterhof 2005	Marfan		Dao	Unknown	Unknown	30.933						4		Individual	7.86841		Calculated
Oosterhof 2005	Marfan		Dao	Unknown	Unknown	30.663						4.82		Individual	5.41892		Calculated
Oosterhof 2005	Marfan		Dao	Unknown	Unknown	31.33						4.82		Individual	5.41892		Calculated
Oosterhof 2005	Marfan		Dao	Unknown	Unknown	30.483						5.377		Individual	4.35438		Calculated
Oosterhof 2005	Marfan		Dao	Unknown	Unknown	31.438						5.475		Individual	4.1999		Calculated
Oosterhof 2005	Marfan		Dao	Unknown	Unknown	32.003						5.148		Individual	4.7504		Calculated
Oosterhof 2005	Marfan		Dao	Unknown	Unknown	31.997						4.852		Individual	5.34768		Calculated
Oosterhof 2005	Marfan		Dao	Unknown	Unknown	31.523						4.951		Individual	5.13595		Calculated
Oosterhof 2005	Marfan		Dao	Unknown	Unknown	33.05						5.148		Individual	4.7504		Calculated
Oosterhof 2005	Marfan		Dao	Unknown	Unknown	32.777						5.77		Individual	3.78142		Calculated
Oosterhof 2005	Marfan		Dao	Unknown	Unknown	33.916						5.607		Individual	4.00448		Calculated
Oosterhof 2005	Marfan		Dao	Unknown	Unknown	33.641						6.164		Individual	3.31346		Calculated
Oosterhof 2005	Marfan		Dao	Unknown	Unknown	32.69						6.23		Individual	3.24363		Calculated
Oosterhof 2005	Marfan		Dao	Unknown	Unknown	35.92						5.803		Individual	3.73854		Calculated
Oosterhof 2005	Marfan		Dao	Unknown	Unknown	36.275						4.459		Individual	6.33187		Calculated
Oosterhof 2005	Marfan		Dao	Unknown	Unknown	38.087						4.557		Individual	6.06246		Calculated
Oosterhof 2005	Marfan		Dao	Unknown	Unknown	38.257						3.475		Individual	10.4255		Calculated
Oosterhof 2005	Marfan		Dao	Unknown	Unknown	40.654						4.328		Individual	6.72098		Calculated
Oosterhof 2005	Marfan		Dao	Unknown	Unknown	40.48						5.18		Individual	4.69188		Calculated
Oosterhof 2005	Marfan		Dao	Unknown	Unknown	36.885						6.459		Individual	3.0177		Calculated
Oosterhof 2005	Marfan		Dao	Unknown	Unknown	36.411						6.557		Individual	2.92817		Calculated
Oosterhof 2005	Marfan		Dao	Unknown	Unknown	36.634						8.262		Individual	1.84432		Calculated
Oosterhof 2005	Marfan		Dao	Unknown	Unknown	37.018						8.459		Individual	1.75942		Calculated
Oosterhof 2005	Marfan		Dao	Unknown	Unknown	38.632						8.197		Individual	1.87369		Calculated
Oosterhof 2005	Marfan		Dao	Unknown	Unknown	40.459						9.115		Individual	1.51528		Calculated
Oosterhof 2005	Marfan		Dao	Unknown	Unknown	39.455						6.393		Individual	3.08033		Calculated
Oosterhof 2005	Marfan		Dao	Unknown	Unknown	40.982						6.557		Individual	2.92817		Calculated
Oosterhof 2005	Marfan		Dao	Unknown	Unknown	43.352						6		Individual	3.49707		Calculated
Oosterhof 2005	Marfan		Dao	Unknown	Unknown	43.824						5.77		Individual	3.78142		Calculated
Oosterhof 2005	Marfan		Dao	Unknown	Unknown	44.689						6.197		Individual	3.27826		Calculated
Oosterhof 2005	Marfan		Dao	Unknown	Unknown	45.164						6.131		Individual	3.34922		Calculated
Oosterhof 2005	Marfan		Dao	Unknown	Unknown	45.565						7.148		Individual	2.46398		Calculated
Oosterhof 2005	Marfan		Dao	Unknown	Unknown	47.53						5.344		Individual	4.40833		Calculated
Oosterhof 2005	Marfan		Dao	Unknown	Unknown	49.538						5.738		Individual	3.82372		Calculated
Oosterhof 2005	Marfan		Dao	Unknown	Unknown	50.396						5.77		Individual	3.78142		Calculated
Oosterhof 2005	Control		Dao	No	No	31.465						6.918		Individual	2.63055		Calculated
Oosterhof 2005	Control		Dao	No	No	23.629						5.541		Individual	4.10044		Calculated
Oosterhof 2005	Control		Dao	No	No	24.107						5.639		Individual	3.95916		Calculated
Oosterhof 2005	Control		Dao	No	No	23.428						4.984		Individual	5.06817		Calculated
Oosterhof 2005	Control		Dao	No	No	35.809						4.984		Individual	5.06817		Calculated
Oosterhof 2005	Control		Dao	No	No	39.531						5.377		Individual	4.35438		Calculated
Oosterhof 2005	Control		Dao	No	No	41.328						4.721		Individual	5.64857		Calculated
Oosterhof 2005	Control		Dao	No	No	43.691						3.77		Individual	8.85777		Calculated
Oosterhof 2005	Control		Dao	No	No	46.579						5.377		Individual	4.35438		Calculated
Oosterhof 2005	Control		Dao	No	No	45.723						5.475		Individual	4.1999		Calculated
Oosterhof 2005	Control		Dao	No	No	53.141						4.885		Individual	5.27567		Calculated
Oosterhof 2005	Control		Dao	No	No	59.721						5.344		Individual	4.40833		Calculated
Oosterhof 2005	Control		Dao	No	No	61.156						5.672		Individual	3.91322		Calculated
Oosterhof 2005	Control		Dao	No	No	55.465						6.918		Individual	2.63055		Calculated
Oosterhof 2005	Control		Dao	No	No	56.686						6		Individual	3.49707		Calculated
Oosterhof 2005	Control		Dao	No	No	31.714						4.984		Individual	5.06817		Calculated
Weismann 2022	Marfan		Carotid-femoral	Yes	Yes	8.951						5.554		Individual	4.08127		Calculated	5.34277		Calculated
Weismann 2022	Marfan		Carotid-femoral	Yes	Yes	8.953						5.099		Individual	4.84213		Calculated	4.50323		Calculated
Weismann 2022	Marfan		Carotid-femoral	Yes	Yes	9.933						5.646		Individual	3.94935		Calculated	5.52123		Calculated
Weismann 2022	Marfan		Carotid-femoral	Yes	Yes	10.913						6.053		Individual	3.4361		Calculated	6.34594		Calculated
Weismann 2022	Marfan		Carotid-femoral	Yes	Yes	11.891						6.905		Individual	2.64046		Calculated	8.25813		Calculated
Weismann 2022	Marfan		Carotid-femoral	Yes	Yes	14.976						7.504		Individual	2.23574		Calculated	9.75304		Calculated
Weismann 2022	Marfan		Carotid-femoral	Yes	Yes	14.972						8.403		Individual	1.78295		Calculated	12.2299		Calculated
Weismann 2022	Marfan		Carotid-femoral	Yes	Yes	14.984						5.802		Individual	3.73983		Calculated	5.83055		Calculated
Weismann 2022	Marfan		Carotid-femoral	Yes	Yes	22.011						7.321		Individual	2.34891		Calculated	9.28315		Calculated
Weismann 2022	Marfan		Carotid-femoral	Yes	Yes	21.922						7.802		Individual	2.06821		Calculated	10.543		Calculated
Weismann 2022	Marfan		Carotid-femoral	Yes	Yes	24.935						8.755		Individual	1.64246		Calculated	13.276		Calculated
Weismann 2022	Marfan		Carotid-femoral	Yes	Yes	23.944						10.56		Individual	1.12896		Calculated	19.3144		Calculated
Weismann 2022	Marfan		Carotid-femoral	Yes	Yes	27.984						6.188		Individual	3.28781		Calculated	6.63216		Calculated
Weismann 2022	Marfan		Carotid-femoral	Yes	Yes	29.018						6.05		Individual	3.43951		Calculated	6.33965		Calculated
Weismann 2022	Marfan		Carotid-femoral	Yes	Yes	32.939						7.859		Individual	2.03832		Calculated	10.6977		Calculated
Weismann 2022	Marfan		Carotid-femoral	Yes	Yes	36.884						8.701		Individual	1.66291		Calculated	13.1127		Calculated
Weismann 2022	Marfan		Carotid-femoral	Yes	Yes	37.01						7.508		Individual	2.23336		Calculated	9.76344		Calculated
Weismann 2022	Marfan		Carotid-femoral	Yes	Yes	39.943						10.605		Individual	1.1194		Calculated	19.4794		Calculated
Weismann 2022	Marfan		Carotid-femoral	Yes	Yes	43.984						6.649		Individual	2.8477		Calculated	7.65715		Calculated
Weismann 2022	Marfan		Carotid-femoral	Yes	Yes	48.925						10.66		Individual	1.10788		Calculated	19.682		Calculated
Weismann 2022	Control		Carotid-femoral	No	No	8.939						3.844		Individual	8.52001		Calculated	2.5785		Calculated
Weismann 2022	Control		Carotid-femoral	No	No	8.972						4.607		Individual	5.93158		Calculated	3.70371		Calculated
Weismann 2022	Control		Carotid-femoral	No	No	9.939						4.298		Individual	6.81513		Calculated	3.22354		Calculated
Weismann 2022	Control		Carotid-femoral	No	No	10.915						5.695		Individual	3.88168		Calculated	5.65963		Calculated
Weismann 2022	Control		Carotid-femoral	No	No	10.921						4.303		Individual	6.7993		Calculated	3.23104		Calculated
Weismann 2022	Control		Carotid-femoral	No	No	11.904						4.203		Individual	7.12669		Calculated	3.08261		Calculated
Weismann 2022	Control		Carotid-femoral	No	No	11.909						3.197		Individual	12.3175		Calculated	1.78355		Calculated
Weismann 2022	Control		Carotid-femoral	No	No	13.936						4.922		Individual	5.19665		Calculated	4.2275		Calculated
Weismann 2022	Control		Carotid-femoral	No	No	14.92						5.148		Individual	4.7504		Calculated	4.62463		Calculated
Weismann 2022	Control		Carotid-femoral	No	No	16.955						4.596		Individual	5.96001		Calculated	3.68604		Calculated
Weismann 2022	Control		Carotid-femoral	No	No	18.909						6.905		Individual	2.64046		Calculated	8.32008		Calculated
Weismann 2022	Control		Carotid-femoral	No	No	18.913						5.942		Individual	3.56567		Calculated	6.1612		Calculated
Weismann 2022	Control		Carotid-femoral	No	No	19.911						6.846		Individual	2.68617		Calculated	8.17851		Calculated
Weismann 2022	Control		Carotid-femoral	No	No	19.894						6.346		Individual	3.12613		Calculated	7.02749		Calculated
Weismann 2022	Control		Carotid-femoral	No	No	19.895						6.002		Individual	3.49474		Calculated	6.28626		Calculated
Weismann 2022	Control		Carotid-femoral	No	No	19.96						7.09		Individual	2.50446		Calculated	8.77188		Calculated
Weismann 2022	Control		Carotid-femoral	No	No	20.013						5.418		Individual	4.28873		Calculated	5.12246		Calculated
Weismann 2022	Control		Carotid-femoral	No	No	20.893						5.716		Individual	3.85321		Calculated	5.70144		Calculated
Weismann 2022	Control		Carotid-femoral	No	No	20.947						6.146		Individual	3.3329		Calculated	6.59152		Calculated
Weismann 2022	Control		Carotid-femoral	No	No	21.958						5.767		Individual	3.78536		Calculated	5.80364		Calculated
Weismann 2022	Control		Carotid-femoral	No	No	21.93						5.992		Individual	3.50641		Calculated	6.26533		Calculated
Weismann 2022	Control		Carotid-femoral	No	No	21.993						7.467		Individual	2.25795		Calculated	9.72955		Calculated
Weismann 2022	Control		Carotid-femoral	No	No	21.995						7.097		Individual	2.49952		Calculated	8.78921		Calculated
Weismann 2022	Control		Carotid-femoral	No	No	21.998						6.542		Individual	2.94161		Calculated	7.46829		Calculated
Weismann 2022	Control		Carotid-femoral	No	No	22.006						4.951		Individual	5.13595		Calculated	4.27746		Calculated
Weismann 2022	Control		Carotid-femoral	No	No	22.013						3.397		Individual	10.9098		Calculated	2.01368		Calculated
Weismann 2022	Control		Carotid-femoral	No	No	22.983						6.046		Individual	3.44406		Calculated	6.37876		Calculated
Weismann 2022	Control		Carotid-femoral	No	No	23.973						4.296		Individual	6.82148		Calculated	3.22054		Calculated
Weismann 2022	Control		Carotid-femoral	No	No	24.943						6.942		Individual	2.61239		Calculated	8.40949		Calculated
Weismann 2022	Control		Carotid-femoral	No	No	25.947						2.501		Individual	20.127		Calculated	1.09151		Calculated
Weismann 2022	Control		Carotid-femoral	No	No	26.908						6.992		Individual	2.57516		Calculated	8.53106		Calculated
Weismann 2022	Control		Carotid-femoral	No	No	26.91						6.446		Individual	3.02989		Calculated	7.25072		Calculated
Weismann 2022	Control		Carotid-femoral	No	No	26.983						5.889		Individual	3.63014		Calculated	6.05178		Calculated
Weismann 2022	Control		Carotid-femoral	No	No	27.891						6.749		Individual	2.76394		Calculated	7.94839		Calculated
Weismann 2022	Control		Carotid-femoral	No	No	28.865						8.555		Individual	1.72015		Calculated	12.7715		Calculated
Weismann 2022	Control		Carotid-femoral	No	No	29.994						7.226		Individual	2.41108		Calculated	9.11163		Calculated
Weismann 2022	Control		Carotid-femoral	No	No	30						6.094		Individual	3.39002		Calculated	6.48045		Calculated
Weismann 2022	Control		Carotid-femoral	No	No	29.996						2.589		Individual	18.782		Calculated	1.16967		Calculated
Weismann 2022	Control		Carotid-femoral	No	No	31.96						7.053		Individual	2.53081		Calculated	8.68057		Calculated
Weismann 2022	Control		Carotid-femoral	No	No	31.965						6.053		Individual	3.4361		Calculated	6.39354		Calculated
Weismann 2022	Control		Carotid-femoral	No	No	34.905						7.545		Individual	2.21151		Calculated	9.93388		Calculated
Weismann 2022	Control		Carotid-femoral	No	No	34.91						6.505		Individual	2.97517		Calculated	7.38405		Calculated
Weismann 2022	Control		Carotid-femoral	No	No	34.912						6.15		Individual	3.32856		Calculated	6.6001		Calculated
Weismann 2022	Control		Carotid-femoral	No	No	35.889						7.149		Individual	2.46329		Calculated	8.91848		Calculated
Weismann 2022	Control		Carotid-femoral	No	No	37.991						7.855		Individual	2.0404		Calculated	10.7669		Calculated
Weismann 2022	Control		Carotid-femoral	No	No	37.969						7.09		Individual	2.50446		Calculated	8.77188		Calculated
Weismann 2022	Control		Carotid-femoral	No	No	37.997						6.649		Individual	2.8477		Calculated	7.71459		Calculated
Weismann 2022	Control		Carotid-femoral	No	No	38.954						7.195		Individual	2.4319		Calculated	9.03362		Calculated
Weismann 2022	Control		Carotid-femoral	No	No	38.979						6.779		Individual	2.73953		Calculated	8.01921		Calculated
Weismann 2022	Control		Carotid-femoral	No	No	40.957						3.993		Individual	7.89602		Calculated	2.78227		Calculated
Weismann 2022	Control		Carotid-femoral	No	No	42.908						6.749		Individual	2.76394		Calculated	7.94839		Calculated
Weismann 2022	Control		Carotid-femoral	No	No	44.023						8.355		Individual	1.80349		Calculated	12.1813		Calculated
Weismann 2022	Control		Carotid-femoral	No	No	44.025						8		Individual	1.9671		Calculated	11.1681		Calculated
Weismann 2022	Control		Carotid-femoral	No	No	44.032						6.516		Individual	2.96514		Calculated	7.40905		Calculated
Weismann 2022	Control		Carotid-femoral	No	No	45.006						8.255		Individual	1.84745		Calculated	11.8914		Calculated
Weismann 2022	Control		Carotid-femoral	No	No	45.012						7.145		Individual	2.46605		Calculated	8.9085		Calculated
Weismann 2022	Control		Carotid-femoral	No	No	45.014						6.649		Individual	2.8477		Calculated	7.71459		Calculated
Weismann 2022	Control		Carotid-femoral	No	No	46.972						8.096		Individual	1.92073		Calculated	11.4378		Calculated
Weismann 2022	Control		Carotid-femoral	No	No	47.948						9.528		Individual	1.38677		Calculated	15.8418		Calculated
Weismann 2022	Control		Carotid-femoral	No	No	9.959						4.679		Individual	5.75044		Calculated	3.82038		Calculated
Weismann 2022	Control		Carotid-femoral	No	No	9.959						4.553		Individual	6.07312		Calculated	3.61739		Calculated
Weismann 2022	Control		Carotid-femoral	No	No	26.933						6.893		Individual	2.64966		Calculated	8.29119		Calculated
Weismann 2022	Control		Carotid-femoral	No	No	20.928						5.585		Individual	4.03609		Calculated	5.4431		Calculated
Westenberg 2011	Marfan		Dao	No	No	18.251						4.201		Individual	7.13348		Calculated	2.9385		Calculated
Westenberg 2011	Marfan		Dao	No	No	19.552						5.031		Individual	4.97391		Calculated	4.21434		Calculated
Westenberg 2011	Marfan		Dao	No	No	21.373						4.408		Individual	6.47923		Calculated	3.23522		Calculated
Westenberg 2011	Marfan		Dao	No	No	22.283						5.779		Individual	3.76965		Calculated	5.56066		Calculated
Westenberg 2011	Marfan		Dao	No	No	20.853						6.069		Individual	3.418		Calculated	6.13274		Calculated
Westenberg 2011	Marfan		Dao	No	No	25.665						4.491		Individual	6.24196		Calculated	3.3582		Calculated
Westenberg 2011	Marfan		Dao	No	No	27.355						4.74		Individual	5.60338		Calculated	3.74091		Calculated
Westenberg 2011	Marfan		Dao	No	No	28.396						5.696		Individual	3.88031		Calculated	5.40207		Calculated
Westenberg 2011	Marfan		Dao	No	No	23.584						10.388		Individual	1.16666		Calculated	17.9674		Calculated
Westenberg 2011	Marfan		Dao	No	No	26.185						8.976		Individual	1.56258		Calculated	13.4149		Calculated
Westenberg 2011	Marfan		Dao	No	No	31.647						5.986		Individual	3.51345		Calculated	5.96615		Calculated
Westenberg 2011	Marfan		Dao	No	No	33.078						7.107		Individual	2.49249		Calculated	8.40995		Calculated
Westenberg 2011	Marfan		Dao	No	No	31.777						3.952		Individual	8.0607		Calculated	2.60049		Calculated
Westenberg 2011	Marfan		Dao	No	No	33.208						3.869		Individual	8.41026		Calculated	2.4924		Calculated
Westenberg 2011	Marfan		Dao	No	No	34.249						4.74		Individual	5.60338		Calculated	3.74091		Calculated
Westenberg 2011	Marfan		Dao	No	No	36.46						4.408		Individual	6.47923		Calculated	3.23522		Calculated
Westenberg 2011	Marfan		Dao	No	No	43.613						7.647		Individual	2.1529		Calculated	9.7365		Calculated
Westenberg 2011	Marfan		Dao	No	No	43.613						5.779		Individual	3.76965		Calculated	5.56066		Calculated
Westenberg 2011	Marfan		Dao	No	No	45.824						5.779		Individual	3.76965		Calculated	5.56066		Calculated
Westenberg 2011	Marfan		Dao	No	No	49.205						5.945		Individual	3.56208		Calculated	5.8847		Calculated
Westenberg 2011	Marfan		Dao	No	No	54.798						4.657		Individual	5.8049		Calculated	3.61105		Calculated
Westenberg 2011	Marfan		Dao	No	No	49.595						9.059		Individual	1.53407		Calculated	13.6641		Calculated
Westenberg 2011	Marfan		Dao	No	No	54.277						12.713		Individual	0.778952		Calculated	26.9102		Calculated
Westenberg 2011	Marfan		Dao	No	No	60.78						10.471		Individual	1.14823		Calculated	18.2556		Calculated
Westenberg 2011	Marfan		Dao	No	No	63.121						10.678		Individual	1.10415		Calculated	18.9846		Calculated
Westenberg 2011	Marfan		Dao	No	No	62.211						5.862		Individual	3.66366		Calculated	5.72153		Calculated
Westenberg 2011	Control		Dao	No	No	19.032						4.118		Individual	7.42394		Calculated	2.81375		Calculated
Westenberg 2011	Control		Dao	No	No	20.462						4.035		Individual	7.7325		Calculated	2.70147		Calculated
Westenberg 2011	Control		Dao	No	No	19.942						3.619		Individual	9.61235		Calculated	2.17315		Calculated
Westenberg 2011	Control		Dao	No	No	19.812						3.287		Individual	11.6522		Calculated	1.79272		Calculated
Westenberg 2011	Control		Dao	No	No	22.283						3.578		Individual	9.83391		Calculated	2.12419		Calculated
Westenberg 2011	Control		Dao	No	No	24.104						4.201		Individual	7.13348		Calculated	2.92832		Calculated
Westenberg 2011	Control		Dao	No	No	25.014						3.785		Individual	8.7877		Calculated	2.37708		Calculated
Westenberg 2011	Control		Dao	No	No	27.355						3.536		Individual	10.0689		Calculated	2.07461		Calculated
Westenberg 2011	Control		Dao	No	No	29.046						4.159		Individual	7.27828		Calculated	2.87006		Calculated
Westenberg 2011	Control		Dao	No	No	30.087						3.91		Individual	8.23481		Calculated	2.53668		Calculated
Westenberg 2011	Control		Dao	No	No	31.777						4.367		Individual	6.60147		Calculated	3.16431		Calculated
Westenberg 2011	Control		Dao	No	No	33.208						4.159		Individual	7.27828		Calculated	2.87006		Calculated
Westenberg 2011	Control		Dao	No	No	33.858						3.702		Individual	9.18616		Calculated	2.27397		Calculated
Westenberg 2011	Control		Dao	No	No	36.199						4.948		Individual	5.14218		Calculated	4.0623		Calculated
Westenberg 2011	Control		Dao	No	No	42.962						5.446		Individual	4.24474		Calculated	4.92117		Calculated
Westenberg 2011	Control		Dao	No	No	44.133						5.114		Individual	4.81377		Calculated	4.33945		Calculated
Westenberg 2011	Control		Dao	No	No	45.303						4.948		Individual	5.14218		Calculated	4.0623		Calculated
Westenberg 2011	Control		Dao	No	No	49.855						6.734		Individual	2.77626		Calculated	7.52418		Calculated
Westenberg 2011	Control		Dao	No	No	50.896						6.028		Individual	3.46466		Calculated	6.02919		Calculated
Westenberg 2011	Control		Dao	No	No	54.798						6.277		Individual	3.19523		Calculated	6.53758		Calculated
Westenberg 2011	Control		Dao	No	No	53.237						7.232		Individual	2.40708		Calculated	8.6782		Calculated
Westenberg 2011	Control		Dao	No	No	60.91						7.066		Individual	2.5215		Calculated	8.28438		Calculated
Westenberg 2011	Control		Dao	No	No	62.861						8.062		Individual	1.93696		Calculated	10.7845		Calculated
Westenberg 2011	Control		Dao	No	No	63.902						8.851		Individual	1.60702		Calculated	12.9986		Calculated
Westenberg 2011	Marfan		Aao	No	No	20.782						6.618		Individual	2.87444		Calculated	7.29246		Calculated
Westenberg 2011	Marfan		Aao	No	No	17.891						5.092		Individual	4.85546		Calculated	4.31715		Calculated
Westenberg 2011	Marfan		Aao	No	No	18.897						4.731		Individual	5.62472		Calculated	3.72672		Calculated
Westenberg 2011	Marfan		Aao	No	No	20.531						4.892		Individual	5.26058		Calculated	3.98468		Calculated
Westenberg 2011	Marfan		Aao	No	No	21.536						5.333		Individual	4.42653		Calculated	4.73548		Calculated
Westenberg 2011	Marfan		Aao	No	No	23.17						3.968		Individual	7.99583		Calculated	2.62158		Calculated
Westenberg 2011	Marfan		Aao	No	No	25.056						4.329		Individual	6.71787		Calculated	3.1203		Calculated
Westenberg 2011	Marfan		Aao	No	No	27.193						4.851		Individual	5.34988		Calculated	3.91817		Calculated
Westenberg 2011	Marfan		Aao	No	No	25.936						5.133		Individual	4.7782		Calculated	4.38695		Calculated
Westenberg 2011	Marfan		Aao	No	No	27.947						3.928		Individual	8.15951		Calculated	2.569		Calculated
Westenberg 2011	Marfan		Aao	No	No	30.838						5.092		Individual	4.85546		Calculated	4.31715		Calculated
Westenberg 2011	Marfan		Aao	No	No	32.095						5.052		Individual	4.93265		Calculated	4.24959		Calculated
Westenberg 2011	Marfan		Aao	No	No	32.598						4.57		Individual	6.02802		Calculated	3.47739		Calculated
Westenberg 2011	Marfan		Aao	No	No	32.723						6.217		Individual	3.25721		Calculated	6.4355		Calculated
Westenberg 2011	Marfan		Aao	No	No	34.106						6.016		Individual	3.47849		Calculated	6.0261		Calculated
Westenberg 2011	Marfan		Aao	No	No	35.866						5.052		Individual	4.93265		Calculated	4.24959		Calculated
Westenberg 2011	Marfan		Aao	No	No	43.282						4.61		Individual	5.92386		Calculated	3.53853		Calculated
Westenberg 2011	Marfan		Aao	No	No	43.911						6.378		Individual	3.09484		Calculated	6.77313		Calculated
Westenberg 2011	Marfan		Aao	No	No	45.922						8.386		Individual	1.79018		Calculated	11.7093		Calculated
Westenberg 2011	Marfan		Aao	No	No	49.316						8.185		Individual	1.87918		Calculated	11.1547		Calculated
Westenberg 2011	Marfan		Aao	No	No	54.218						8.586		Individual	1.70775		Calculated	12.2745		Calculated
Westenberg 2011	Marfan		Aao	No	No	54.972						5.092		Individual	4.85546		Calculated	4.31715		Calculated
Westenberg 2011	Marfan		Aao	No	No	61.885						6.498		Individual	2.98159		Calculated	7.0304		Calculated
Westenberg 2011	Marfan		Aao	No	No	60.754						8.145		Individual	1.89769		Calculated	11.0459		Calculated
Westenberg 2011	Marfan		Aao	No	No	62.765						8.546		Individual	1.72378		Calculated	12.1604		Calculated
Westenberg 2011	Control		Aao	No	No	18.897						3.325		Individual	11.3874		Calculated	1.83441		Calculated
Westenberg 2011	Control		Aao	No	No	19.777						3.928		Individual	8.15951		Calculated	2.56009		Calculated
Westenberg 2011	Control		Aao	No	No	19.902						4.49		Individual	6.24474		Calculated	3.34507		Calculated
Westenberg 2011	Control		Aao	No	No	19.777						5.173		Individual	4.70459		Calculated	4.44015		Calculated
Westenberg 2011	Control		Aao	No	No	21.788						4.49		Individual	6.24474		Calculated	3.34507		Calculated
Westenberg 2011	Control		Aao	No	No	23.925						5.454		Individual	4.2323		Calculated	4.93564		Calculated
Westenberg 2011	Control		Aao	No	No	24.553						5.133		Individual	4.7782		Calculated	4.37175		Calculated
Westenberg 2011	Control		Aao	No	No	25.936						4.57		Individual	6.02802		Calculated	3.46534		Calculated
Westenberg 2011	Control		Aao	No	No	26.816						4.329		Individual	6.71787		Calculated	3.10948		Calculated
Westenberg 2011	Control		Aao	No	No	28.701						3.566		Individual	9.90021		Calculated	2.10997		Calculated
Westenberg 2011	Control		Aao	No	No	29.958						4.369		Individual	6.59543		Calculated	3.16721		Calculated
Westenberg 2011	Control		Aao	No	No	32.849						4.329		Individual	6.71787		Calculated	3.10948		Calculated
Westenberg 2011	Control		Aao	No	No	32.849						3.928		Individual	8.15951		Calculated	2.56009		Calculated
Westenberg 2011	Control		Aao	No	No	35.866						4.45		Individual	6.35751		Calculated	3.28574		Calculated
Westenberg 2011	Control		Aao	No	No	33.729						5.333		Individual	4.42653		Calculated	4.71907		Calculated
Westenberg 2011	Control		Aao	No	No	31.718						6.458		Individual	3.01864		Calculated	6.92004		Calculated
Westenberg 2011	Control		Aao	No	No	42.905						5.695		Individual	3.88168		Calculated	5.38146		Calculated
Westenberg 2011	Control		Aao	No	No	44.916						5.614		Individual	3.9945		Calculated	5.22947		Calculated
Westenberg 2011	Control		Aao	No	No	43.911						3.446		Individual	10.6017		Calculated	1.97035		Calculated
Westenberg 2011	Control		Aao	No	No	49.818						6.819		Individual	2.70748		Calculated	7.71532		Calculated
Westenberg 2011	Control		Aao	No	No	53.087						5.253		Individual	4.56239		Calculated	4.57855		Calculated
Westenberg 2011	Control		Aao	No	No	55.223						5.976		Individual	3.52522		Calculated	5.92562		Calculated
Westenberg 2011	Control		Aao	No	No	60.88						5.092		Individual	4.85546		Calculated	4.30219		Calculated
Westenberg 2011	Control		Aao	No	No	63.017						5.133		Individual	4.7782		Calculated	4.37175		Calculated
Westenberg 2011	Control		Aao	No	No	64.399						5.373		Individual	4.36087		Calculated	4.79012		Calculated
Westenberg 2011	Marfan		Carotid-femoral	No	No	18.064						4.483		Individual	6.26425		Calculated	3.34625		Calculated
Westenberg 2011	Marfan		Carotid-femoral	No	No	18.966						4.979		Individual	5.07835		Calculated	4.12767		Calculated
Westenberg 2011	Marfan		Carotid-femoral	No	No	20.785						4.648		Individual	5.8274		Calculated	3.5971		Calculated
Westenberg 2011	Marfan		Carotid-femoral	No	No	21.683						5.6		Individual	4.01449		Calculated	5.22152		Calculated
Westenberg 2011	Marfan		Carotid-femoral	No	No	20.768						6.221		Individual	3.25302		Calculated	6.44378		Calculated
Westenberg 2011	Marfan		Carotid-femoral	No	No	23.489						6.428		Individual	3.04688		Calculated	6.87974		Calculated
Westenberg 2011	Marfan		Carotid-femoral	No	No	25.816						7.131		Individual	2.47575		Calculated	8.46684		Calculated
Westenberg 2011	Marfan		Carotid-femoral	No	No	25.067						4.483		Individual	6.26425		Calculated	3.34625		Calculated
Westenberg 2011	Marfan		Carotid-femoral	No	No	26.749						4.814		Individual	5.43244		Calculated	3.85863		Calculated
Westenberg 2011	Marfan		Carotid-femoral	No	No	28.045						4.897		Individual	5.24985		Calculated	3.99283		Calculated
Westenberg 2011	Marfan		Carotid-femoral	No	No	30.89						5.6		Individual	4.01449		Calculated	5.22152		Calculated
Westenberg 2011	Marfan		Carotid-femoral	No	No	32.313						5.972		Individual	3.52994		Calculated	5.93827		Calculated
Westenberg 2011	Marfan		Carotid-femoral	No	No	33.878						5.103		Individual	4.83455		Calculated	4.33582		Calculated
Westenberg 2011	Marfan		Carotid-femoral	No	No	32.845						4.69		Individual	5.72349		Calculated	3.6624		Calculated
Westenberg 2011	Marfan		Carotid-femoral	No	No	31.554						4.193		Individual	7.16073		Calculated	2.92732		Calculated
Westenberg 2011	Marfan		Carotid-femoral	No	No	36.347						4.648		Individual	5.8274		Calculated	3.5971		Calculated
Westenberg 2011	Marfan		Carotid-femoral	No	No	43.345						5.103		Individual	4.83455		Calculated	4.33582		Calculated
Westenberg 2011	Marfan		Carotid-femoral	No	No	43.843						7.007		Individual	2.56415		Calculated	8.17494		Calculated
Westenberg 2011	Marfan		Carotid-femoral	No	No	45.921						6.759		Individual	2.75576		Calculated	7.60651		Calculated
Westenberg 2011	Marfan		Carotid-femoral	No	No	49.293						6.759		Individual	2.75576		Calculated	7.60651		Calculated
Westenberg 2011	Marfan		Carotid-femoral	No	No	54.311						10.4		Individual	1.16397		Calculated	18.0089		Calculated
Westenberg 2011	Marfan		Carotid-femoral	No	No	54.76						4.855		Individual	5.34107		Calculated	3.92463		Calculated
Westenberg 2011	Marfan		Carotid-femoral	No	No	61.878						6.221		Individual	3.25302		Calculated	6.44378		Calculated
Westenberg 2011	Marfan		Carotid-femoral	No	No	60.549						9.159		Individual	1.50076		Calculated	13.9674		Calculated
Westenberg 2011	Marfan		Carotid-femoral	No	No	62.62						9.572		Individual	1.37405		Calculated	15.2555		Calculated
Westenberg 2011	Control		Carotid-femoral	No	No	18.979						3.821		Individual	8.62289		Calculated	2.42252		Calculated
Westenberg 2011	Control		Carotid-femoral	No	No	19.5						3.572		Individual	9.86697		Calculated	2.11707		Calculated
Westenberg 2011	Control		Carotid-femoral	No	No	20.404						3.945		Individual	8.08934		Calculated	2.5823		Calculated
Westenberg 2011	Control		Carotid-femoral	No	No	20.269						4.4		Individual	6.50282		Calculated	3.21232		Calculated
Westenberg 2011	Control		Carotid-femoral	No	No	21.703						3.738		Individual	9.01007		Calculated	2.31842		Calculated
Westenberg 2011	Control		Carotid-femoral	No	No	23.899						4.483		Individual	6.26425		Calculated	3.33465		Calculated
Westenberg 2011	Control		Carotid-femoral	No	No	24.812						4.069		Individual	7.60381		Calculated	2.74719		Calculated
Westenberg 2011	Control		Carotid-femoral	No	No	26.105						4.359		Individual	6.62572		Calculated	3.15273		Calculated
Westenberg 2011	Control		Carotid-femoral	No	No	26.891						3.655		Individual	9.42393		Calculated	2.2166		Calculated
Westenberg 2011	Control		Carotid-femoral	No	No	28.962						4.028		Individual	7.7594		Calculated	2.6921		Calculated
Westenberg 2011	Control		Carotid-femoral	No	No	30.387						4.152		Individual	7.30285		Calculated	2.8604		Calculated
Westenberg 2011	Control		Carotid-femoral	No	No	31.807						4.772		Individual	5.52848		Calculated	3.77845		Calculated
Westenberg 2011	Control		Carotid-femoral	No	No	32.981						4.152		Individual	7.30285		Calculated	2.8604		Calculated
Westenberg 2011	Control		Carotid-femoral	No	No	34.018						4.193		Individual	7.16073		Calculated	2.91718		Calculated
Westenberg 2011	Control		Carotid-femoral	No	No	35.696						4.897		Individual	5.24985		Calculated	3.97899		Calculated
Westenberg 2011	Control		Carotid-femoral	No	No	42.821						5.559		Individual	4.07393		Calculated	5.12751		Calculated
Westenberg 2011	Control		Carotid-femoral	No	No	45.031						5.103		Individual	4.83455		Calculated	4.3208		Calculated
Westenberg 2011	Control		Carotid-femoral	No	No	44.13						4.483		Individual	6.26425		Calculated	3.33465		Calculated
Westenberg 2011	Control		Carotid-femoral	No	No	49.555						6.51		Individual	2.9706		Calculated	7.03193		Calculated
Westenberg 2011	Control		Carotid-femoral	No	No	52.929						6.303		Individual	3.16893		Calculated	6.59185		Calculated
Westenberg 2011	Control		Carotid-femoral	No	No	55.134						6.262		Individual	3.21056		Calculated	6.50637		Calculated
Westenberg 2011	Control		Carotid-femoral	No	No	60.712						6.097		Individual	3.38668		Calculated	6.16801		Calculated
Westenberg 2011	Control		Carotid-femoral	No	No	62.909						6.759		Individual	2.75576		Calculated	7.58015		Calculated
Westenberg 2011	Control		Carotid-femoral	No	No	63.941						7.338		Individual	2.33804		Calculated	8.93446		Calculated
Groenink 2001	Marfan	78	Dao	No	Unknown	31	8					6.7	2.2	Mean	2.80451	2.31382	Calculated
Groenink 2001	Control	23	Dao	No	No	28	6					4.6	0.9	Mean	5.94965	2.51715	Calculated
Nollen 2004	Marfan	78	Arch	No	Yes	31	8					4.4	1.2	Mean	6.50282	4.13995	Calculated
Nollen 2004	Marfan	78	Dao	No	Yes	31	8					7	2.3	Mean	2.56928	2.12178	Calculated
Oosterhof 2005	Control	17	Arch	No	No	44	12					6	2.2	Mean	3.49707	3.42307	Calculated
Oosterhof 2005	Marfan	78	Arch	Unknown	Unknown	31	8					4.4	1.1	Mean	6.50282	3.69938	Calculated
Bradley 2005	Marfan	26	Arch	Unknown	Yes	13.4	4.2					4.81	0.7	Mean	5.44148	1.65308	Calculated	4.5652	1.32875	Calculated
Bradley 2005	Control	69	Arch	No	No	13.4	3.9					3.57	0.61	Mean	9.87803	3.58178	Calculated	2.51481	0.859404	Calculated
Vitarelli 2006	Marfan	31	Aao	No	No	26	15					11.1	1.8	Mean	1.02179	0.349532	Calculated
Vitarelli 2006	Control	22	Aao	No	No	26	15					6.9	1.6	Mean	2.64429	1.36967	Calculated
Vitarelli 2006	Marfan	31	Dao	No	No	26	15					10.8	1.5	Mean	1.07934	0.311728	Calculated
Vitarelli 2006	Control	22	Dao	No	No	26	15					6.3	1.3	Mean	3.17195	1.42808	Calculated
Mortensen 2009	Marfan	24	Carotid-femoral	No	Yes	26	8					6.3	1.4	Mean	3.17195	1.56003	Calculated	7.8316	3.48071	Calculated
Kiotsekoglou 2011	Marfan	31	Arch	No	No	31	14					7.41	3.26	Mean	2.29282	3.10204	Calculated	10.8344	9.53312	Calculated
Kiotsekoglou 2011	Control	31	Arch	No	No	33	9					4.92	2.72	Mean	5.20088	11.9272	Calculated	4.77639	5.28121	Calculated
Wit 2013	Marfan	55	Root	No	Yes	40.5	9.23696					7.85	2.54291	Mean	2.043	1.65216	Calculated	12.1593	7.87773	Calculated
Wit 2013	Control	69	Root	No	No	41.35	6.48007					7.15	2.0268	Mean	2.46261	1.65078	Calculated	10.0875	5.71895	Calculated
Kroner 2013	Marfan	21	Aao	No	No	36	15					6.1	3.5	Mean	3.38335	8.6287	Calculated	7.34225	8.42553	Calculated
Kroner 2013	Control	26	Aao	No	No	30	10					5.4	1.2	Mean	4.31737	2.12337	Calculated	5.75383	2.55726	Calculated
Kroner 2013	Marfan	21	Dao	No	No	36	15					6.3	2.9	Mean	3.17195	4.70156	Calculated	7.8316	7.21005	Calculated
Kroner 2013	Control	26	Dao	No	No	30	10					4.9	1.1	Mean	5.24342	2.61069	Calculated	4.73764	2.1271	Calculated
Teixido-Tura 2014	Control	36	Dao	No	No	35.2	10.7					5.7	3.5	Mean	3.87487	12.2619	Calculated	6.4109	7.87304	Calculated
Teixido-Tura 2014	Control	36	Carotid-femoral	No	No	35.2	10.7					4.7	1.5	Mean	5.69916	4.50965	Calculated	4.35878	2.7822	Calculated
Teixido-Tura 2014	Control	36	Arch	No	No	35.2	10.7					4.3	1.8	Mean	6.80879	8.37989	Calculated	3.64843	3.0545	Calculated
Teixido-Tura 2014	Marfan	80	Dao	No	No	32	10.5					7.9	8.8	Mean	2.01722	77.487	Calculated	12.3147	27.4353	Calculated
Teixido-Tura 2014	Marfan	80	Carotid-femoral	No	No	32	10.5					6.1	3	Mean	3.38335	5.79004	Calculated	7.34225	7.22188	Calculated
Teixido-Tura 2014	Marfan	80	Arch	No	No	32	10.5					8.1	6.5	Mean	1.91883	24.2935	Calculated	12.9461	20.7777	Calculated
Grillo 2017	Marfan	51	Carotid-femoral	No	Yes	12	3.3					4.98	1	Mean	5.07631	2.21359	Calculated
Grillo 2017	Control	80	Carotid-femoral	No	No	11.9	2.4					4.75	0.67	Mean	5.57981	1.63865	Calculated
Salvi 2018	Marfan	116	Carotid-femoral	No	Yes	33.7333	3.82852					7.30667	0.472934	Mean_from_median	2.35813	0.307841	Calculated	10.5344	1.3637	Calculated
Salvi 2018	Control	144	Carotid-femoral	No	No	34.2667	3.22007					6.68667	0.262098	Mean_from_median	2.81571	0.221415	Calculated	8.82244	0.69163	Calculated
Schafer 2018	Marfan	20	Dao	No	No	18	5					2.7	1.43612	Mean_from_median	17.2695	35.7269	Calculated	1.43846	1.53022	Calculated
Schafer 2018	Control	22	Dao	No	No	15	3					2.63333	1.34723	Mean_from_median	18.155	34.0834	Calculated	1.3683	1.40006	Calculated
Schafer 2018	Marfan	20	Aao	No	No	18	5					2.16667	1.35634	Mean_from_median	26.8178	90.7922	Calculated	0.926304	1.15974	Calculated
Schafer 2018	Control	22	Aao	No	No	15	3					2.1	0.554741	Mean_from_median	28.5475	17.4301	Calculated	0.870178	0.459737	Calculated
Sandor 2003	Control	14	Carotid-femoral	No	No	12.6333	8.8964					4.00667	1.55474	Mean_from_median	7.84225	8.43518	Calculated	3.16764	2.45833	Calculated
Sandor 2003	Marfan	6	Carotid-femoral	Unknown	Yes	14.3333	6.76963					5.37667	3.97597	Mean_from_median	4.35492	31.3643	Calculated	5.70421	8.43637	Calculated
Teixido-Tura 2014	Marfan		Root	No	No	16.521						6.82591		Calculated	2.702		Individual	7.90582		Calculated
Teixido-Tura 2014	Marfan		Root	No	No	17.016						5.54603		Calculated	4.093		Individual	5.21904		Calculated
Teixido-Tura 2014	Marfan		Root	No	No	17.717						6.56616		Calculated	2.92		Individual	7.31559		Calculated
Teixido-Tura 2014	Marfan		Root	No	No	18.276						4.00621		Calculated	7.844		Individual	2.72329		Calculated
Teixido-Tura 2014	Marfan		Root	No	No	19.302						8.6799		Calculated	1.671		Individual	12.7837		Calculated
Teixido-Tura 2014	Marfan		Root	No	No	21.262						5.56099		Calculated	4.071		Individual	5.24724		Calculated
Teixido-Tura 2014	Marfan		Root	No	No	23.177						3.01146		Calculated	13.882		Individual	1.53879		Calculated
Teixido-Tura 2014	Marfan		Root	No	No	24.008						5.23888		Calculated	4.587		Individual	4.65697		Calculated
Teixido-Tura 2014	Marfan		Root	No	No	25.511						5.31772		Calculated	4.452		Individual	4.79818		Calculated
Teixido-Tura 2014	Marfan		Root	No	No	26.094						4.64337		Calculated	5.839		Individual	3.65842		Calculated
Teixido-Tura 2014	Marfan		Root	No	No	26.289						9.49643		Calculated	1.396		Individual	15.3019		Calculated
Teixido-Tura 2014	Marfan		Root	No	No	27.2						4.60063		Calculated	5.948		Individual	3.59138		Calculated
Teixido-Tura 2014	Marfan		Root	No	No	27.266						7.8712		Calculated	2.032		Individual	10.5126		Calculated
Teixido-Tura 2014	Marfan		Root	No	No	27.44						9.10083		Calculated	1.52		Individual	14.0536		Calculated
Teixido-Tura 2014	Marfan		Root	No	No	28.598						6.62196		Calculated	2.871		Individual	7.44044		Calculated
Teixido-Tura 2014	Marfan		Root	No	No	28.692						5.72284		Calculated	3.844		Individual	5.55711		Calculated
Teixido-Tura 2014	Marfan		Root	No	No	29.745						7.2776		Calculated	2.377		Individual	8.98675		Calculated
Teixido-Tura 2014	Marfan		Root	No	No	30.532						12.2278		Calculated	0.842		Individual	25.37		Calculated
Teixido-Tura 2014	Marfan		Root	No	No	31.568						5.61645		Calculated	3.991		Individual	5.35242		Calculated
Teixido-Tura 2014	Marfan		Root	No	No	32.122						19.075		Calculated	0.346		Individual	61.7385		Calculated
Teixido-Tura 2014	Marfan		Root	No	No	32.799						6.74891		Calculated	2.764		Individual	7.72848		Calculated
Teixido-Tura 2014	Marfan		Root	No	No	33.19						9.35022		Calculated	1.44		Individual	14.8344		Calculated
Teixido-Tura 2014	Marfan		Root	No	No	35.326						5.76727		Calculated	3.785		Individual	5.64373		Calculated
Teixido-Tura 2014	Marfan		Root	No	No	35.488						10.4312		Calculated	1.157		Individual	18.4628		Calculated
Teixido-Tura 2014	Marfan		Root	No	No	36.459						12.4287		Calculated	0.815		Individual	26.2104		Calculated
Teixido-Tura 2014	Marfan		Root	No	No	36.862						3.69239		Calculated	9.234		Individual	2.31335		Calculated
Teixido-Tura 2014	Marfan		Root	No	No	38.19						8.28069		Calculated	1.836		Individual	11.6348		Calculated
Teixido-Tura 2014	Marfan		Root	No	No	38.993						6.45013		Calculated	3.026		Individual	7.05932		Calculated
Teixido-Tura 2014	Marfan		Root	No	No	40.088						10.4539		Calculated	1.152		Individual	18.543		Calculated
Teixido-Tura 2014	Marfan		Root	No	No	40.256						7.64327		Calculated	2.155		Individual	9.91254		Calculated
Teixido-Tura 2014	Marfan		Root	No	No	42.083						8.04118		Calculated	1.947		Individual	10.9715		Calculated
Teixido-Tura 2014	Marfan		Root	No	No	46.723						10.0761		Calculated	1.24		Individual	17.227		Calculated
Teixido-Tura 2014	Marfan		Root	No	No	49.556						8.99205		Calculated	1.557		Individual	13.7197		Calculated
Teixido-Tura 2014	Marfan		Root	No	No	54.194						17.6309		Calculated	0.405		Individual	52.7445		Calculated
Teixido-Tura 2014	Marfan		Root	No	No	62.784						7.91023		Calculated	2.012		Individual	10.6171		Calculated
Teixido-Tura 2014	Marfan		Root	No	No	62.777						13.5469		Calculated	0.686		Individual	31.1392		Calculated
Teixido-Tura 2014	Marfan		Root	No	No	33.275						6.48993		Calculated	2.989		Individual	7.14671		Calculated
Teixido-Tura 2014	Marfan		Root	No	No	52.514						12.5761		Calculated	0.796		Individual	26.8361		Calculated
Teixido-Tura 2014	Marfan		Root	No	No	16.567						6.5349		Calculated	2.948		Individual	7.2461		Calculated
Teixido-Tura 2014	Marfan		Root	No	No	16.841						5.36492		Calculated	4.374		Individual	4.88375		Calculated
Teixido-Tura 2014	Marfan		Root	No	No	16.98						8.12934		Calculated	1.905		Individual	11.2134		Calculated
Teixido-Tura 2014	Marfan		Root	No	No	18.066						7.66285		Calculated	2.144		Individual	9.96339		Calculated
Teixido-Tura 2014	Marfan		Root	No	No	18.663						4.62991		Calculated	5.873		Individual	3.63724		Calculated
Teixido-Tura 2014	Marfan		Root	No	No	18.782						17.1107		Calculated	0.43		Individual	49.6779		Calculated
Teixido-Tura 2014	Marfan		Root	No	No	19.605						14.5828		Calculated	0.592		Individual	36.0836		Calculated
Teixido-Tura 2014	Marfan		Root	No	No	19.846						5.60383		Calculated	4.009		Individual	5.32839		Calculated
Teixido-Tura 2014	Marfan		Root	No	No	19.841						6.40166		Calculated	3.072		Individual	6.95362		Calculated
Teixido-Tura 2014	Marfan		Root	No	No	21.612						6.17936		Calculated	3.297		Individual	6.47908		Calculated
Teixido-Tura 2014	Marfan		Root	No	No	25.32						7.73168		Calculated	2.106		Individual	10.1432		Calculated
Teixido-Tura 2014	Marfan		Root	No	No	26.3						6.14866		Calculated	3.33		Individual	6.41487		Calculated
Teixido-Tura 2014	Marfan		Root	No	No	27.309						8.13575		Calculated	1.902		Individual	11.2311		Calculated
Teixido-Tura 2014	Marfan		Root	No	No	28.216						8.05983		Calculated	1.938		Individual	11.0225		Calculated
Teixido-Tura 2014	Marfan		Root	No	No	28.331						6.82843		Calculated	2.7		Individual	7.91167		Calculated
Teixido-Tura 2014	Marfan		Root	No	No	29.29						8.43366		Calculated	1.77		Individual	12.0687		Calculated
Teixido-Tura 2014	Marfan		Root	No	No	29.711						5.56852		Calculated	4.06		Individual	5.26146		Calculated
Teixido-Tura 2014	Marfan		Root	No	No	29.831						8.10597		Calculated	1.916		Individual	11.149		Calculated
Teixido-Tura 2014	Marfan		Root	No	No	31.336						7.5544		Calculated	2.206		Individual	9.68337		Calculated
Teixido-Tura 2014	Marfan		Root	No	No	31.729						10.1293		Calculated	1.227		Individual	17.4095		Calculated
Teixido-Tura 2014	Marfan		Root	No	No	33.155						15.283		Calculated	0.539		Individual	39.6318		Calculated
Teixido-Tura 2014	Marfan		Root	No	No	33.81						8.58788		Calculated	1.707		Individual	12.5141		Calculated
Teixido-Tura 2014	Marfan		Root	No	No	33.805						13.5174		Calculated	0.689		Individual	31.0036		Calculated
Teixido-Tura 2014	Marfan		Root	No	No	34.521						7.59062		Calculated	2.185		Individual	9.77644		Calculated
Teixido-Tura 2014	Marfan		Root	No	No	34.762						4.73298		Calculated	5.62		Individual	3.80098		Calculated
Teixido-Tura 2014	Marfan		Root	No	No	36.903						11.0557		Calculated	1.03		Individual	20.7393		Calculated
Teixido-Tura 2014	Marfan		Root	No	No	37.321						6.72101		Calculated	2.787		Individual	7.6647		Calculated
Teixido-Tura 2014	Marfan		Root	No	No	37.878						9.7549		Calculated	1.323		Individual	16.1463		Calculated
Teixido-Tura 2014	Marfan		Root	No	No	38.008						11.6916		Calculated	0.921		Individual	23.1938		Calculated
Teixido-Tura 2014	Marfan		Root	No	No	38.15						7.16544		Calculated	2.452		Individual	8.71187		Calculated
Teixido-Tura 2014	Marfan		Root	No	No	38.677						8.28295		Calculated	1.835		Individual	11.6412		Calculated
Teixido-Tura 2014	Marfan		Root	No	No	38.803						12.5446		Calculated	0.8		Individual	26.7019		Calculated
Teixido-Tura 2014	Marfan		Root	No	No	39.482						6.14774		Calculated	3.331		Individual	6.41294		Calculated
Teixido-Tura 2014	Marfan		Root	No	No	44.113						11.137		Calculated	1.015		Individual	21.0458		Calculated
Teixido-Tura 2014	Marfan		Root	No	No	44.602						9.24489		Calculated	1.473		Individual	14.502		Calculated
Teixido-Tura 2014	Marfan		Root	No	No	47.298						10.351		Calculated	1.175		Individual	18.18		Calculated
Teixido-Tura 2014	Marfan		Root	No	No	49.727						16.1782		Calculated	0.481		Individual	44.4106		Calculated
Teixido-Tura 2014	Marfan		Root	No	No	52.128						6.95584		Calculated	2.602		Individual	8.20965		Calculated
Teixido-Tura 2014	Marfan		Root	No	No	53.578						11.3054		Calculated	0.985		Individual	21.6868		Calculated
Teixido-Tura 2014	Marfan		Root	No	No	55.7						12.1344		Calculated	0.855		Individual	24.9842		Calculated
Teixido-Tura 2014	Marfan		Root	No	No	57.251						10.0357		Calculated	1.25		Individual	17.0892		Calculated
Teixido-Tura 2014	Marfan		Root	No	No	28.913						8.35613		Calculated	1.803		Individual	11.8478		Calculated
Teixido-Tura 2014	Control		Root	No	No	20.958						4.98015		Calculated	5.076		Individual	4.7739		Calculated
Teixido-Tura 2014	Control		Root	No	No	21.507						3.91661		Calculated	8.207		Individual	2.95264		Calculated
Teixido-Tura 2014	Control		Root	No	No	22.267						8.02677		Calculated	1.954		Individual	12.4014		Calculated
Teixido-Tura 2014	Control		Root	No	No	23.711						2.95937		Calculated	14.375		Individual	1.68573		Calculated
Teixido-Tura 2014	Control		Root	No	No	23.813						9.04742		Calculated	1.538		Individual	15.7557		Calculated
Teixido-Tura 2014	Control		Root	No	No	25.077						3.04566		Calculated	13.572		Individual	1.78546		Calculated
Teixido-Tura 2014	Control		Root	No	No	25.976						3.88572		Calculated	8.338		Individual	2.90625		Calculated
Teixido-Tura 2014	Control		Root	No	No	26.255						4.74949		Calculated	5.581		Individual	4.34193		Calculated
Teixido-Tura 2014	Control		Root	No	No	26.627						4.5109		Calculated	6.187		Individual	3.91665		Calculated
Teixido-Tura 2014	Control		Root	No	No	27.334						4.53478		Calculated	6.122		Individual	3.95823		Calculated
Teixido-Tura 2014	Control		Root	No	No	27.818						3.07042		Calculated	13.354		Individual	1.81461		Calculated
Teixido-Tura 2014	Control		Root	No	No	28.16						5.19713		Calculated	4.661		Individual	5.19895		Calculated
Teixido-Tura 2014	Control		Root	No	No	28.742						5.1144		Calculated	4.813		Individual	5.03476		Calculated
Teixido-Tura 2014	Control		Root	No	No	29.019						4.28204		Calculated	6.866		Individual	3.52932		Calculated
Teixido-Tura 2014	Control		Root	No	No	29.111						4.09761		Calculated	7.498		Individual	3.23184		Calculated
Teixido-Tura 2014	Control		Root	No	No	30.207						4.66944		Calculated	5.774		Individual	4.1968		Calculated
Teixido-Tura 2014	Control		Root	No	No	30.565						4.40603		Calculated	6.485		Individual	3.73667		Calculated
Teixido-Tura 2014	Control		Root	No	No	31.701						5.53859		Calculated	4.104		Individual	5.90456		Calculated
Teixido-Tura 2014	Control		Root	No	No	31.826						3.49695		Calculated	10.295		Individual	2.35379		Calculated
Teixido-Tura 2014	Control		Root	No	No	32.189						3.24225		Calculated	11.976		Individual	2.02341		Calculated
Teixido-Tura 2014	Control		Root	No	No	33.749						3.00551		Calculated	13.937		Individual	1.7387		Calculated
Teixido-Tura 2014	Control		Root	No	No	36.957						3.48193		Calculated	10.384		Individual	2.33362		Calculated
Teixido-Tura 2014	Control		Root	No	No	37.625						5.91442		Calculated	3.599		Individual	6.73307		Calculated
Teixido-Tura 2014	Control		Root	No	No	43.032						4.88531		Calculated	5.275		Individual	4.5938		Calculated
Teixido-Tura 2014	Control		Root	No	No	44.973						5.3255		Calculated	4.439		Individual	5.45896		Calculated
Teixido-Tura 2014	Control		Root	No	No	45.418						5.01535		Calculated	5.005		Individual	4.84162		Calculated
Teixido-Tura 2014	Control		Root	No	No	47.933						5.7772		Calculated	3.772		Individual	6.42426		Calculated
Teixido-Tura 2014	Control		Root	No	No	48.37						6.64747		Calculated	2.849		Individual	8.50555		Calculated
Teixido-Tura 2014	Control		Root	No	No	48.321						7.58022		Calculated	2.191		Individual	11.0599		Calculated
Teixido-Tura 2014	Control		Root	No	No	49.381						8.43605		Calculated	1.769		Individual	13.6983		Calculated
Teixido-Tura 2014	Control		Root	No	No	50.467						4.54743		Calculated	6.088		Individual	3.98034		Calculated
Teixido-Tura 2014	Control		Root	No	No	51.874						5.2275		Calculated	4.607		Individual	5.25989		Calculated
Teixido-Tura 2014	Control		Root	No	No	58.933						9.13394		Calculated	1.509		Individual	16.0585		Calculated
Teixido-Tura 2014	Control		Root	No	No	61.105						7.51196		Calculated	2.231		Individual	10.8616		Calculated
Teixido-Tura 2014	Control		Root	No	No	53.226						6.02162		Calculated	3.472		Individual	6.97935		Calculated
Teixido-Tura 2014	Control		Root	No	No	47.117						9.28595		Calculated	1.46		Individual	16.5975		Calculated
Baumgartner 2005	Marfan		Aao	No	No	2						4.92061		Calculated	5.19957		Individual	4.72092		Calculated
Baumgartner 2005	Marfan		Aao	No	No	2						6.70566		Calculated	2.79977		Individual	8.76742		Calculated
Baumgartner 2005	Marfan		Aao	No	No	9						3.67284		Calculated	9.33257		Individual	2.63023		Calculated
Baumgartner 2005	Marfan		Aao	No	No	10						6.27257		Calculated	3.19974		Individual	7.6715		Calculated
Baumgartner 2005	Marfan		Aao	No	No	11						4.68616		Calculated	5.73286		Individual	4.28176		Calculated
Baumgartner 2005	Marfan		Aao	No	No	12						3.93447		Calculated	8.13267		Individual	3.01829		Calculated
Baumgartner 2005	Marfan		Aao	No	No	12						4.98494		Calculated	5.06625		Individual	4.84516		Calculated
Baumgartner 2005	Marfan		Aao	No	No	15						6.55149		Calculated	2.93309		Individual	8.3689		Calculated
Baumgartner 2005	Marfan		Aao	No	No	16						5.19418		Calculated	4.66628		Individual	5.26045		Calculated
Baumgartner 2005	Marfan		Aao	No	No	16						6.70566		Calculated	2.79977		Individual	8.76742		Calculated
Baumgartner 2005	Marfan		Aao	No	No	17						6.87126		Calculated	2.66645		Individual	9.20579		Calculated
Baumgartner 2005	Marfan		Aao	No	No	23						5.61036		Calculated	3.99967		Individual	6.1372		Calculated
Baumgartner 2005	Marfan		Aao	No	No	25						3.75417		Calculated	8.9326		Individual	2.748		Calculated
Baumgartner 2005	Marfan		Aao	No	No	30						5.91384		Calculated	3.5997		Individual	6.81911		Calculated
Baumgartner 2005	Marfan		Aao	No	No	40						6.14584		Calculated	3.33306		Individual	7.36463		Calculated
Baumgartner 2005	Marfan		Dao	No	No	2						3.45731		Calculated	10.5325		Individual	2.33058		Calculated
Baumgartner 2005	Marfan		Dao	No	No	2						5.12153		Calculated	4.79961		Individual	5.11433		Calculated
Baumgartner 2005	Marfan		Dao	No	No	9						4.10636		Calculated	7.46605		Individual	3.28778		Calculated
Baumgartner 2005	Marfan		Dao	No	No	10						4.85871		Calculated	5.3329		Individual	4.6029		Calculated
Baumgartner 2005	Marfan		Dao	No	No	11						4.6326		Calculated	5.86619		Individual	4.18445		Calculated
Baumgartner 2005	Marfan		Dao	No	No	12						3.62147		Calculated	9.59921		Individual	2.55717		Calculated
Baumgartner 2005	Marfan		Dao	No	No	12						5.27002		Calculated	4.53296		Individual	5.41517		Calculated
Baumgartner 2005	Marfan		Dao	No	No	15						4.43538		Calculated	6.39947		Individual	3.83575		Calculated
Baumgartner 2005	Marfan		Dao	No	No	16						3.59658		Calculated	9.73253		Individual	2.52214		Calculated
Baumgartner 2005	Marfan		Dao	No	No	16						3.52488		Calculated	10.1325		Individual	2.42258		Calculated
Baumgartner 2005	Marfan		Dao	No	No	17						5.19418		Calculated	4.66628		Individual	5.26045		Calculated
Baumgartner 2005	Marfan		Dao	No	No	18						5.05185		Calculated	4.93293		Individual	4.97611		Calculated
Baumgartner 2005	Marfan		Dao	No	No	18						4.43538		Calculated	6.39947		Individual	3.83575		Calculated
Baumgartner 2005	Marfan		Dao	No	No	22						5.51913		Calculated	4.13299		Individual	5.93922		Calculated
Baumgartner 2005	Marfan		Dao	No	No	23						10.2431		Calculated	1.1999		Individual	20.4573		Calculated
Baumgartner 2005	Marfan		Dao	No	No	25						8.21273		Calculated	1.86651		Individual	13.1511		Calculated
Baumgartner 2005	Marfan		Dao	No	No	30						4.7991		Calculated	5.46622		Individual	4.49063		Calculated
Baumgartner 2005	Marfan		Dao	No	No	30						5.19418		Calculated	4.66628		Individual	5.26045		Calculated
Baumgartner 2005	Marfan		Dao	No	No	40						8.52275		Calculated	1.73319		Individual	14.1628		Calculated
Groenink 2001	Marfan	78	Aao	No	Unknown	31	8					6.47802	6.49968	Calculated	3	2.6	Mean
Groenink 2001	Marfan	78	Dao	No	Unknown	31	8					6.08504	2.14377	Calculated	3.4	1.9	Mean
Groenink 2001	Control	23	Aao	No	No	28	6					5.34905	1.59861	Calculated	4.4	2.2	Mean
Groenink 2001	Control	23	Dao	No	No	28	6					5.23147	0.914865	Calculated	4.6	1.5	Mean
Nollen 2004	Marfan	78	Dao	No	Yes	31	8					5.9136	2.06448	Calculated	3.6	2	Mean
Nollen 2004	Marfan	78	Aao	No	Yes	31	8					6.58876	1.69773	Calculated	2.9	1.3	Mean
Baumgartner 2006	Marfan	46	Aao	No	No	17.4	11.1					5.36555	2.90572	Calculated	4.37297	3.09308	Mean_from_median	5.61329	7.94548	Calculated
Baumgartner 2006	Control	46	Aao	No	No	17.6	11.1					3.93125	0.937827	Calculated	8.14599	3.43972	Mean_from_median	3.01336	1.54852	Calculated
Baumgartner 2006	Marfan	46	Dao	No	No	17.4	11.1					4.40792	1.64854	Calculated	6.47946	3.75969	Mean_from_median	3.78839	3.31398	Calculated
Baumgartner 2006	Control	46	Dao	No	No	17.6	11.1					3.86233	0.95549	Calculated	8.4393	3.66636	Mean_from_median	2.90863	1.5576	Calculated
Wit 2013	Marfan	55	Root	No	No	40.5	9.23696					29.366	#NUM!	Calculated	0.145988	0.859692	Mean_from_median	168.142	29.4008	Calculated
Wit 2013	Control	69	Root	No	No	41.35	6.48007					26.3501	#NUM!	Calculated	0.181318	1.12205	Mean_from_median	135.379	22.4634	Calculated
Guala 2019prox	Marfan	117	Aao	No	Yes	25.3	14.7					6.27232	3.52143	Calculated	3.2	2.3	Mean	7.20776	11.4056	Calculated
Guala 2019	Marfan	27	Aao	No	Yes	35.5	2.3					6.31659	5.15204	Calculated	3.1553	2.59452	Mean_from_median	7.30988	19.7519	Calculated
Guala 2019	Control	36	Aao	No	No	39.4	12.6					4.7991	0.821721	Calculated	5.46622	1.7499	Mean_from_median	4.21952	1.60173	Calculated
Yan 2019	Marfan	36	Root	Unknown	Unknown	34.43	1.44					7.72833	0.156585	Calculated	2.10783	0.0853263	Mean_from_median	10.9425	0.472194	Calculated
Yan 2019	Control	90	Root	No	No	67.27	0.58					6.53517	0.107959	Calculated	2.94776	0.0973253	Mean_from_median	7.82454	0.275239	Calculated
Andel 2021	Marfan	35	Aao	No	Yes	24.3333	6.95681					6.56616	1.45137	Calculated	2.92	1.16	Mean	9.56358	3.96533	Calculated
Andel 2021	Marfan	35	Dao	No	Yes	24.3333	6.95681					5.78641	1.38293	Calculated	3.76	1.59	Mean	7.42703	3.36185	Calculated
Weismann 2022	Control	67	Aao	No	No	23.3333	11.3647					4.68597	0.950178	Calculated	5.73333	2.12141	Mean_from_median	4.05784		Calculated
Weismann 2022	Marfan	20	Aao	Yes	Yes	23.6667	19.9462					6.62696	6.51739	Calculated	2.86667	2.47332	Mean_from_median	8.11568		Calculated
Wit 2013	Marfan		Root	No	Yes	14.02						11.1464		Calculated	8.85361		Calculated	2.902		Individual
Wit 2013	Marfan		Root	No	Yes	15.982						20.1822		Calculated	2.70057		Calculated	9.514		Individual
Wit 2013	Marfan		Root	No	Yes	17.32						11.3952		Calculated	8.47121		Calculated	3.033		Individual
Wit 2013	Marfan		Root	No	Yes	18.192						15.7729		Calculated	4.42147		Calculated	5.811		Individual
Wit 2013	Marfan		Root	No	Yes	19.325						19.4465		Calculated	2.90877		Calculated	8.833		Individual
Wit 2013	Marfan		Root	No	Yes	21.03						11.9491		Calculated	7.7041		Calculated	3.335		Individual
Wit 2013	Marfan		Root	No	Yes	20.04						35.4214		Calculated	0.876721		Calculated	29.306		Individual
Wit 2013	Marfan		Root	No	Yes	20.082						15.3799		Calculated	4.65035		Calculated	5.525		Individual
Wit 2013	Marfan		Root	No	Yes	22.993						18.4918		Calculated	3.21688		Calculated	7.987		Individual
Wit 2013	Marfan		Root	No	Yes	22.845						14.3398		Calculated	5.3494		Calculated	4.803		Individual
Wit 2013	Marfan		Root	No	Yes	23.839						16.1538		Calculated	4.21545		Calculated	6.095		Individual
Wit 2013	Marfan		Root	No	Yes	25.183						26.6468		Calculated	1.54918		Calculated	16.585		Individual
Wit 2013	Marfan		Root	No	Yes	24.989						12.9597		Calculated	6.54937		Calculated	3.923		Individual
Wit 2013	Marfan		Root	No	Yes	24.55						20.3133		Calculated	2.66582		Calculated	9.638		Individual
Wit 2013	Marfan		Root	No	Yes	26.074						31.1285		Calculated	1.13521		Calculated	22.633		Individual
Wit 2013	Marfan		Root	No	Yes	26.05						25.0279		Calculated	1.75608		Calculated	14.631		Individual
Wit 2013	Marfan		Root	No	Yes	26.372						18.1577		Calculated	3.33634		Calculated	7.701		Individual
Wit 2013	Marfan		Root	No	Yes	26.217						27.2937		Calculated	1.47662		Calculated	17.4		Individual
Wit 2013	Marfan		Root	No	Yes	29.112						17.652		Calculated	3.53025		Calculated	7.278		Individual
Wit 2013	Marfan		Root	No	Yes	29.965						32.5057		Calculated	1.04105		Calculated	24.68		Individual
Wit 2013	Marfan		Root	No	Yes	31.075						24.7657		Calculated	1.79347		Calculated	14.326		Individual
Wit 2013	Marfan		Root	No	Yes	32.254						22.1029		Calculated	2.25162		Calculated	11.411		Individual
Wit 2013	Marfan		Root	No	Yes	32.235						14.892		Calculated	4.96007		Calculated	5.18		Individual
Wit 2013	Marfan		Root	No	Yes	34.152						22.4631		Calculated	2.17997		Calculated	11.786		Individual
Wit 2013	Marfan		Root	No	Yes	34.133						15.5212		Calculated	4.56605		Calculated	5.627		Individual
Wit 2013	Marfan		Root	No	Yes	35.985						24.0722		Calculated	1.89828		Calculated	13.535		Individual
Wit 2013	Marfan		Root	No	Yes	37.274						19.9121		Calculated	2.77434		Calculated	9.261		Individual
Wit 2013	Marfan		Root	No	Yes	38.955						24.1787		Calculated	1.8816		Calculated	13.655		Individual
Wit 2013	Marfan		Root	No	Yes	39.172						20.4718		Calculated	2.6247		Calculated	9.789		Individual
Wit 2013	Marfan		Root	No	Yes	40.105						26.135		Calculated	1.61045		Calculated	15.954		Individual
Wit 2013	Marfan		Root	No	Yes	40.073						15.3185		Calculated	4.68768		Calculated	5.481		Individual
Wit 2013	Marfan		Root	No	Yes	42.136						18.4559		Calculated	3.22941		Calculated	7.956		Individual
Wit 2013	Marfan		Root	No	Yes	45.051						19.1816		Calculated	2.98967		Calculated	8.594		Individual
Wit 2013	Marfan		Root	No	Yes	48.525						29.3474		Calculated	1.27719		Calculated	20.117		Individual
Wit 2013	Marfan		Root	No	Yes	48.066						13.8986		Calculated	5.69441		Calculated	4.512		Individual
Wit 2013	Marfan		Root	No	Yes	50.4						29.6774		Calculated	1.24894		Calculated	20.572		Individual
Wit 2013	Marfan		Root	No	Yes	51.431						17.0838		Calculated	3.76899		Calculated	6.817		Individual
Wit 2013	Marfan		Root	No	Yes	51.036						14.0121		Calculated	5.60253		Calculated	4.586		Individual
Wit 2013	Marfan		Root	No	Yes	53.33						18.0335		Calculated	3.38246		Calculated	7.596		Individual
Wit 2013	Marfan		Root	No	Yes	54.054						29.3751		Calculated	1.27478		Calculated	20.155		Individual
Wit 2013	Marfan		Root	No	Yes	56.162						39.8526		Calculated	0.692595		Calculated	37.097		Individual
Wit 2013	Marfan		Root	No	Yes	57.022						29.0313		Calculated	1.30515		Calculated	19.686		Individual
Wit 2013	Marfan		Root	No	Yes	57.008						25.1839		Calculated	1.73439		Calculated	14.814		Individual
Wit 2013	Marfan		Root	No	Yes	57.913						22.8374		Calculated	2.10911		Calculated	12.182		Individual
Wit 2013	Marfan		Root	No	Yes	58.011						16.896		Calculated	3.85321		Calculated	6.668		Individual
Wit 2013	Marfan		Root	No	Yes	64.89						25.4267		Calculated	1.70142		Calculated	15.101		Individual
Wit 2013	Marfan		Root	No	Yes	73.058						38.0585		Calculated	0.759434		Calculated	33.832		Individual
Wit 2013	Marfan		Root	No	Yes	90.154						29.9645		Calculated	1.22512		Calculated	20.972		Individual
Wit 2013	Marfan		Root	No	Yes	17.1						8.87557		Calculated	13.9637		Calculated	1.84		Individual
Wit 2013	Marfan		Root	No	Yes	19.238						9.91672		Calculated	11.1855		Calculated	2.297		Individual
Wit 2013	Marfan		Root	No	Yes	18.815						12.7684		Calculated	6.74716		Calculated	3.808		Individual
Wit 2013	Marfan		Root	No	Yes	20.966						19.0742		Calculated	3.02344		Calculated	8.498		Individual
Wit 2013	Marfan		Root	No	Yes	20.964						18.206		Calculated	3.31868		Calculated	7.742		Individual
Wit 2013	Marfan		Root	No	Yes	41.259						16.7625		Calculated	3.91485		Calculated	6.563		Individual
Wit 2013	Marfan		Root	No	Yes	50.028						19.7891		Calculated	2.80892		Calculated	9.147		Individual
Wit 2013	Control		Root	No	No	8.055						8.49647		Calculated	13.8523		Calculated	1.616		Individual
Wit 2013	Control		Root	No	No	10.171						9.73622		Calculated	9.96147		Calculated	2.122		Individual
Wit 2013	Control		Root	No	No	12.118						11.3957		Calculated	7.2715		Calculated	2.907		Individual
Wit 2013	Control		Root	No	No	14.043						15.2617		Calculated	4.05413		Calculated	5.214		Individual
Wit 2013	Control		Root	No	No	15.208						12.3368		Calculated	6.20435		Calculated	3.407		Individual
Wit 2013	Control		Root	No	No	16.008						17.7414		Calculated	3.00003		Calculated	7.046		Individual
Wit 2013	Control		Root	No	No	18.003						14.8748		Calculated	4.26776		Calculated	4.953		Individual
Wit 2013	Control		Root	No	No	18.247						15.9669		Calculated	3.70391		Calculated	5.707		Individual
Wit 2013	Control		Root	No	No	18.594						12.8059		Calculated	5.75817		Calculated	3.671		Individual
Wit 2013	Control		Root	No	No	19.164						11.785		Calculated	6.79905		Calculated	3.109		Individual
Wit 2013	Control		Root	No	No	20.051						21.6793		Calculated	2.00915		Calculated	10.521		Individual
Wit 2013	Control		Root	No	No	20.818						16.2814		Calculated	3.56222		Calculated	5.934		Individual
Wit 2013	Control		Root	No	No	21.072						17.484		Calculated	3.08903		Calculated	6.843		Individual
Wit 2013	Control		Root	No	No	22.903						17.4059		Calculated	3.11681		Calculated	6.782		Individual
Wit 2013	Control		Root	No	No	23.025						13.7545		Calculated	4.99132		Calculated	4.235		Individual
Wit 2013	Control		Root	No	No	23.122						20.754		Calculated	2.19231		Calculated	9.642		Individual
Wit 2013	Control		Root	No	No	25.185						13.3507		Calculated	5.2978		Calculated	3.99		Individual
Wit 2013	Control		Root	No	No	24.837						16.9218		Calculated	3.2977		Calculated	6.41		Individual
Wit 2013	Control		Root	No	No	26.888						14.4359		Calculated	4.53124		Calculated	4.665		Individual
Wit 2013	Control		Root	No	No	27.351						8.7707		Calculated	12.2754		Calculated	1.722		Individual
Wit 2013	Control		Root	No	No	28.483						12.1948		Calculated	6.34973		Calculated	3.329		Individual
Wit 2013	Control		Root	No	No	29.097						17.5006		Calculated	3.08317		Calculated	6.856		Individual
Wit 2013	Control		Root	No	No	29.082						15.9109		Calculated	3.73006		Calculated	5.667		Individual
Wit 2013	Control		Root	No	No	30.037						26.6554		Calculated	1.32903		Calculated	15.905		Individual
Wit 2013	Control		Root	No	No	30.059						19.3632		Calculated	2.51856		Calculated	8.393		Individual
Wit 2013	Control		Root	No	No	31.214						9.66484		Calculated	10.1092		Calculated	2.091		Individual
Wit 2013	Control		Root	No	No	31.319						14.8161		Calculated	4.30164		Calculated	4.914		Individual
Wit 2013	Control		Root	No	No	32.098						18.3832		Calculated	2.79421		Calculated	7.565		Individual
Wit 2013	Control		Root	No	No	32.149						19.7978		Calculated	2.40919		Calculated	8.774		Individual
Wit 2013	Control		Root	No	No	34.161						14.6494		Calculated	4.40013		Calculated	4.804		Individual
Wit 2013	Control		Root	No	No	36.083						19.2208		Calculated	2.55601		Calculated	8.27		Individual
Wit 2013	Control		Root	No	No	37.113						16.2058		Calculated	3.59555		Calculated	5.879		Individual
Wit 2013	Control		Root	No	No	39.047						15.432		Calculated	3.96515		Calculated	5.331		Individual
Wit 2013	Control		Root	No	No	43.028						13.7399		Calculated	5.00195		Calculated	4.226		Individual
Wit 2013	Control		Root	No	No	42.881						23.2935		Calculated	1.74035		Calculated	12.146		Individual
Wit 2013	Control		Root	No	No	45.18						17.1291		Calculated	3.21837		Calculated	6.568		Individual
Wit 2013	Control		Root	No	No	45.128						15.0658		Calculated	4.16025		Calculated	5.081		Individual
Wit 2013	Control		Root	No	No	46.233						16.3211		Calculated	3.5449		Calculated	5.963		Individual
Wit 2013	Control		Root	No	No	47.105						19.9998		Calculated	2.36076		Calculated	8.954		Individual
Wit 2013	Control		Root	No	No	48.133						18.0757		Calculated	2.89011		Calculated	7.314		Individual
Wit 2013	Control		Root	No	No	50.079						11.0857		Calculated	7.68384		Calculated	2.751		Individual
Wit 2013	Control		Root	No	No	50.968						20.4973		Calculated	2.24755		Calculated	9.405		Individual
Wit 2013	Control		Root	No	No	51.201						18.2209		Calculated	2.84422		Calculated	7.432		Individual
Wit 2013	Control		Root	No	No	56.179						26.009		Calculated	1.39591		Calculated	15.143		Individual
Wit 2013	Control		Root	No	No	56.205						16.8052		Calculated	3.3436		Calculated	6.322		Individual
Wit 2013	Control		Root	No	No	61.617						30.6395		Calculated	1.00586		Calculated	21.015		Individual
Wit 2013	Control		Root	No	No	62.085						27.3191		Calculated	1.26523		Calculated	16.707		Individual
Wit 2013	Control		Root	No	No	66.165						23.9544		Calculated	1.64564		Calculated	12.845		Individual
Wit 2013	Control		Root	No	No	65.092						15.5028		Calculated	3.92904		Calculated	5.38		Individual
Wit 2013	Control		Root	No	No	67.187						30.3097		Calculated	1.02787		Calculated	20.565		Individual
Wit 2013	Control		Root	No	No	67.084						27.7788		Calculated	1.2237		Calculated	17.274		Individual
Wit 2013	Control		Root	No	No	67.236						24.9617		Calculated	1.5155		Calculated	13.948		Individual
Wit 2013	Control		Root	No	No	69.116						31.2452		Calculated	0.967248		Calculated	21.854		Individual
Wit 2013	Control		Root	No	No	72.088						26.6805		Calculated	1.32653		Calculated	15.935		Individual
Wit 2013	Control		Root	No	No	73.081						34.1609		Calculated	0.809181		Calculated	26.123		Individual
Wit 2013	Control		Root	No	No	74.14						24.8451		Calculated	1.52976		Calculated	13.818		Individual
Wit 2013	Control		Root	No	No	78.103						29.2339		Calculated	1.10492		Calculated	19.131		Individual
Wit 2013	Control		Root	No	No	83.181						37.4324		Calculated	0.673922		Calculated	31.366		Individual
Wit 2013	Control		Root	No	No	61.216						22.7168		Calculated	1.82983		Calculated	11.552		Individual
Wit 2013	Control		Root	No	No	44.977						18.5995		Calculated	2.72963		Calculated	7.744		Individual
Wit 2013	Control		Root	No	No	42.902						14.8658		Calculated	4.27294		Calculated	4.947		Individual
Wit 2013	Control		Root	No	No	28.315						16.3717		Calculated	3.52304		Calculated	6		Individual
Wit 2013	Control		Root	No	No	25.194						14.6829		Calculated	4.38007		Calculated	4.826		Individual
Wit 2013	Control		Root	No	No	26.24						11.9618		Calculated	6.59951		Calculated	3.203		Individual
Wit 2013	Control		Root	No	No	21.961						16.5845		Calculated	3.4332		Calculated	6.157		Individual
Wit 2013	Control		Root	No	No	18.111						14.2443		Calculated	4.65395		Calculated	4.542		Individual
Baumgartner 2005	Marfan	19	Aao	No	No	17.7	9.5					12.6339	4.97674	Calculated	5.91601	9.00713	Calculated	3.86635	2.79977	Mean
Baumgartner 2005	Marfan	19	Dao	No	No	17.7	9.5					15.3841	3.88224	Calculated	3.98987	2.55884	Calculated	5.73286	2.79977	Mean
Baumgartner 2005	Control	19	Aao	No	No	17.6	9.9					18.4729	3.64719	Calculated	2.76717	1.25996	Calculated	8.26598	3.19974	Mean
Baumgartner 2005	Control	19	Dao	No	No	17.6	9.9					18.9145	4.49354	Calculated	2.63945	1.54795	Calculated	8.66595	3.99967	Mean
Bradley 2005	Marfan	26	Aao	Unknown	Yes	13.4	4.2					11.6166	2.22015	Calculated	6.99757	2.67034	Calculated	3.55	1.28	Mean
Bradley 2005	Control	69	Aao	No	No	13.4	3.9					10.6549	1.31541	Calculated	8.31775	2.10826	Calculated	2.8	0.68	Mean
Vitarelli 2006	Control	22	Aao	No	No	26	15											4.6	0.8	Mean
Vitarelli 2006	Control	22	Dao	No	No	26	15											4.9	0.6	Mean
Vitarelli 2006	Marfan	31	Aao	No	No	26	15											7.9	1.7	Mean
Vitarelli 2006	Marfan	31	Dao	No	No	26	15											7.2	1.3	Mean
Baumgartner 2006	Marfan	46	Aao	No	No	17.4	11.1					19.2541	8.69989	Calculated	2.54047	5.65635	Calculated	9.1	7.3	Mean
Baumgartner 2006	Control	46	Aao	No	No	17.6	11.1					12.1103	2.23925	Calculated	6.42173	2.63845	Calculated	3.6	1.3	Mean
Baumgartner 2006	Marfan	46	Dao	No	No	17.4	11.1					14.9687	7.87186	Calculated	4.20332	17.9614	Calculated	5.5	4.9	Mean
Baumgartner 2006	Control	46	Dao	No	No	17.6	11.1					11.9409	3.0157	Calculated	6.60521	4.15435	Calculated	3.5	1.7	Mean
Kiotsekoglou 2011	Marfan	31	Aao	No	No	31	14					19.9881	4.0823	Calculated	2.36352	1.26495	Calculated	9.02	3.73	Mean
Kiotsekoglou 2011	Control	31	Aao	No	No	33	9					15.9899	3.94482	Calculated	3.69328	6.58195	Calculated	3.5	2.17	Mean
Yan 2019	Marfan	36	Root	Unknown	Unknown	34.43	1.44											12.3	0.62	Mean
Yan 2019	Control	90	Root	No	No	67.27	0.58											8.47	0.21	Mean
Cui 2021	Control	87	Aao	No	No	22.0667	17.3386					10.0132	0.908558	Calculated	9.41803	1.69025	Calculated	2.49333	0.444772	Mean_from_median
Cui 2021	Marfan	44	Aao	No	Yes	22.1	17.3199					10.7179	1.26128	Calculated	8.22017	1.9512	Calculated	2.85667	0.659075	Mean_from_median
Weismann 2022	Control	67	Aao	No	No	23.3333	11.3647					13.6119	1.83049	Calculated	5.09646	1.40322	Calculated	4.60757	1.21224	Mean_from_median
Weismann 2022	Marfan	20	Aao	Yes	Yes	23.6667	19.9462					13.0474	1.50469	Calculated	5.547	1.28786	Calculated	4.23333	0.957415	Mean_from_median
Cox 2022	Marfan	32	Root	No	Yes	21.3667	3.88017					32.5001	#NUM!	Calculated	0.893995	0.859445	Calculated	26.2667	42.7522	Mean_from_median
Sandor 2003	Control	14	Aao	No	No	12.6333	8.8964					9.1822	1.14175	Calculated	11.1998	2.825	Calculated	2.09667	0.510719	Mean_from_median
Sandor 2003	Marfan	6	Aao	No	Yes	14.3333	6.76963					10.7741	1.7723	Calculated	8.13474	2.82914	Calculated	2.88667	0.924866	Mean_from_median
Sandor 2003	Control	14	Aao	No	No	12.6333	8.8964	2.3	0.741367	Mean_from_median	Systole
Sandor 2003	Marfan	6	Aao	No	Yes	14.3333	6.76963	2.66667	1.23951	Mean_from_median	Systole
Groenink 2001	Marfan	78	Root	No	Unknown	31	8	2.1	0.3	Mean	Diastole
Groenink 2001	Control	23	Root	No	No	28	6	1.7	0.2	Mean	Diastole
Nollen 2004	Marfan	78	Root	No	Yes	31	8	4.3	0.6	Mean	Diastole
Baumgartner 2005	Marfan		Root	No	No	2		2		Individual	Diastole
Baumgartner 2005	Marfan		Root	No	No	2		2.1		Individual	Diastole
Baumgartner 2005	Marfan		Root	No	No	9		2.7		Individual	Diastole
Baumgartner 2005	Marfan		Root	No	No	10		2.8		Individual	Diastole
Baumgartner 2005	Marfan		Root	No	No	11		3.1		Individual	Diastole
Baumgartner 2005	Marfan		Root	No	No	12		3.7		Individual	Diastole
Baumgartner 2005	Marfan		Root	No	No	12		2.7		Individual	Diastole
Baumgartner 2005	Marfan		Root	No	No	15		3.3		Individual	Diastole
Baumgartner 2005	Marfan		Root	No	No	16		3.2		Individual	Diastole
Baumgartner 2005	Marfan		Root	No	No	16		3.4		Individual	Diastole
Baumgartner 2005	Marfan		Root	No	No	17		3.6		Individual	Diastole
Baumgartner 2005	Marfan		Root	No	No	18		4.4		Individual	Diastole
Baumgartner 2005	Marfan		Root	No	No	18		4.2		Individual	Diastole
Baumgartner 2005	Marfan		Root	No	No	22		5		Individual	Diastole
Baumgartner 2005	Marfan		Root	No	No	23		3.6		Individual	Diastole
Baumgartner 2005	Marfan		Root	No	No	25		3.6		Individual	Diastole
Baumgartner 2005	Marfan		Root	No	No	30		5.1		Individual	Diastole
Baumgartner 2005	Marfan		Root	No	No	30		3.2		Individual	Diastole
Baumgartner 2005	Marfan		Root	No	No	40		4.2		Individual	Diastole
Baumgartner 2005	Marfan		Aao	No	No	2		1.44		Individual	Diastole
Baumgartner 2005	Marfan		Aao	No	No	2		1.54		Individual	Diastole
Baumgartner 2005	Marfan		Aao	No	No	9		1.85		Individual	Diastole
Baumgartner 2005	Marfan		Aao	No	No	10		2.01		Individual	Diastole
Baumgartner 2005	Marfan		Aao	No	No	11		2.12		Individual	Diastole
Baumgartner 2005	Marfan		Aao	No	No	12		2.28		Individual	Diastole
Baumgartner 2005	Marfan		Aao	No	No	12		2.41		Individual	Diastole
Baumgartner 2005	Marfan		Aao	No	No	15		2.82		Individual	Diastole
Baumgartner 2005	Marfan		Aao	No	No	16		2.65		Individual	Diastole
Baumgartner 2005	Marfan		Aao	No	No	16		2.31		Individual	Diastole
Baumgartner 2005	Marfan		Aao	No	No	17		2.58		Individual	Diastole
Baumgartner 2005	Marfan		Aao	No	No	18		4.15		Individual	Diastole
Baumgartner 2005	Marfan		Aao	No	No	18		3.19		Individual	Diastole
Baumgartner 2005	Marfan		Aao	No	No	22		3.42		Individual	Diastole
Baumgartner 2005	Marfan		Aao	No	No	23		2.48		Individual	Diastole
Baumgartner 2005	Marfan		Aao	No	No	25		2.73		Individual	Diastole
Baumgartner 2005	Marfan		Aao	No	No	30		4.26		Individual	Diastole
Baumgartner 2005	Marfan		Aao	No	No	30		2.87		Individual	Diastole
Baumgartner 2005	Marfan		Aao	No	No	40		2.77		Individual	Diastole
Baumgartner 2005	Marfan		Dao	No	No	2		0.52		Individual	Diastole
Baumgartner 2005	Marfan		Dao	No	No	2		0.77		Individual	Diastole
Baumgartner 2005	Marfan		Dao	No	No	9		1.21		Individual	Diastole
Baumgartner 2005	Marfan		Dao	No	No	10		1.23		Individual	Diastole
Baumgartner 2005	Marfan		Dao	No	No	11		1.27		Individual	Diastole
Baumgartner 2005	Marfan		Dao	No	No	12		1.15		Individual	Diastole
Baumgartner 2005	Marfan		Dao	No	No	12		1.22		Individual	Diastole
Baumgartner 2005	Marfan		Dao	No	No	15		1.18		Individual	Diastole
Baumgartner 2005	Marfan		Dao	No	No	16		1.21		Individual	Diastole
Baumgartner 2005	Marfan		Dao	No	No	16		1.09		Individual	Diastole
Baumgartner 2005	Marfan		Dao	No	No	17		1.74		Individual	Diastole
Baumgartner 2005	Marfan		Dao	No	No	18		1.44		Individual	Diastole
Baumgartner 2005	Marfan		Dao	No	No	18		1.5		Individual	Diastole
Baumgartner 2005	Marfan		Dao	No	No	22		1.41		Individual	Diastole
Baumgartner 2005	Marfan		Dao	No	No	23		1.46		Individual	Diastole
Baumgartner 2005	Marfan		Dao	No	No	25		1.73		Individual	Diastole
Baumgartner 2005	Marfan		Dao	No	No	30		1.74		Individual	Diastole
Baumgartner 2005	Marfan		Dao	No	No	30		1.27		Individual	Diastole
Baumgartner 2005	Marfan		Dao	No	No	40		1.55		Individual	Diastole
Oosterhof 2005	Control	17	Root	No	No	44	12	4.4	0.6	Mean	Systole
Oosterhof 2005	Marfan	78	Root	Unknown	Unknown	31	8	4.3	0.5	Mean	Systole
Oosterhof 2005	Control	17	Aao	No	No	44	12	4.5	0.7	Mean	Systole
Oosterhof 2005	Marfan	78	Aao	Unknown	Unknown	31	8	3.1	0.3	Mean	Systole
Oosterhof 2005	Control	17	Dao	No	No	44	12	2.5	0.29	Mean	Systole
Oosterhof 2005	Marfan	78	Dao	Unknown	Unknown	31	8	2.3	0.23	Mean	Systole
Bradley 2005	Marfan	26	Root	Unknown	Yes	13.4	4.2	3.49	0.6	Mean	Diastole
Bradley 2005	Control	69	Root	No	No	13.4	3.9	2.51	0.28	Mean	Diastole
Bradley 2005	Marfan	26	Aao	Unknown	Yes	13.4	4.2	2.36	0.3	Mean	Systole
Bradley 2005	Control	69	Aao	No	No	13.4	3.9	2.34	0.26	Mean	Systole
Lazarevic 2006	Marfan	43	Root	No	No	22	14	3.58	0.87	Mean	Diastole
Baumgartner 2006	Marfan	46	Root	No	No	17.4	11.1	3.64	1.17	Mean	Diastole
Baumgartner 2006	Control	46	Root	No	No	17.6	11.1	2.6	0.67	Mean	Diastole
Baumgartner 2006	Marfan	46	Aao	No	No	17.4	11.1	2.67	0.97	Mean	Diastole
Baumgartner 2006	Control	46	Aao	No	No	17.6	11.1	2.13	0.61	Mean	Diastole
Baumgartner 2006	Marfan	46	Dao	No	No	17.4	11.1	1.37	0.51	Mean	Diastole
Baumgartner 2006	Control	46	Dao	No	No	17.6	11.1	1.26	0.33	Mean	Diastole
Mortensen 2009	Marfan	24	Root	No	Yes	26	8	3.7	0.5	Mean	Diastole
Mortensen 2009	Marfan	24	Aao	No	Yes	26	8	2.7	0.5	Mean	Systole
Mortensen 2009	Marfan	24	Dao	No	Yes	26	8	2	0.3	Mean	Systole
Kiotsekoglou 2011	Marfan	31	Root	No	No	31	14	3.87	0.55	Mean	Diastole
Kiotsekoglou 2011	Control	31	Root	No	No	33	9	3.1	0.34	Mean	Diastole
Kiotsekoglou 2011	Marfan	31	Aao	No	No	31	14	3.16	0.45	Mean	Systole
Kiotsekoglou 2011	Control	31	Aao	No	No	33	9	2.94	0.31	Mean	Systole
Wit 2013	Control	69	Root	No	Yes	40.5	9.23696	3.06	0.384061	Mean	Diastole
Wit 2013	Marfan	55	Root	No	Yes	41.35	6.48007	4.25	0.543717	Mean	Diastole
Kroner 2013	Marfan	21	Root	No	No	36	15	2.71	0.28	Mean	Diastole
Teixido-Tura 2014	Marfan	80	Root	No	No	35.2	10.7	3.72	0.46	Mean	Diastole
Teixido-Tura 2014	Control	36	Aao	No	No	32	10.5	2.71	0.35	Mean	Diastole
Teixido-Tura 2014	Marfan	80	Aao	No	No	35.2	10.7	3	0.4	Mean	Diastole
Teixido-Tura 2014	Control	36	Dao	No	No	32	10.5	1.93	0.27	Mean	Diastole
Teixido-Tura 2014	Marfan	36	Dao	No	No	35.2	10.7	2.33	0.32	Mean	Diastole
Grillo 2017	Marfan	51	Root	No	Yes			3.18	0.47	Mean	Diastole
Grillo 2017	Marfan	51	Aao	No	Yes			2.47	0.39	Mean	Diastole
Salvi 2018	Marfan	116	Root	No	Yes			3.82	0.12011	Mean_from_median	Diastole
Salvi 2018	Marfan	116	Aao	No	Yes			3.02	0.135124	Mean_from_median	Diastole
Schafer 2018	Marfan	20	Aao	No	No			2.9	0.5	Mean	Systole
Schafer 2018	Marfan	20	Dao	No	No			2.2	0.4	Mean	Systole
Schafer 2018	Control	22	Aao	No	No			2.6	0.2	Mean	Systole
Schafer 2018	Control	2	Dao	No	No			1.9	0.3	Mean	Systole
Guala 2019	Control	36	Root	No	Yes			3.06	0.39	Mean	Diastole
Guala 2019	Marfan	27	Root	No	Yes			3.33	0.36	Mean	Diastole
Guala 2019	Control	36	Aao	No	No			3.02	0.4	Mean	Systole
Guala 2019	Marfan	27	Aao	No	Yes			3.24	0.55	Mean	Systole
Guala 2019	Control	36	Dao	No	No			2.26	0.29	Mean	Systole
Guala 2019	Marfan	27	Dao	No	Yes			2.41	0.39	Mean	Systole
Guala 2019prox	Marfan	117	Root	No	Yes			3.57	0.63	Mean	Diastole
Yan 2019	Marfan	36	Root	Unknown	Unknown			5.611	0.14	Mean	Diastole
Yan 2019	Marfan	36	Aao	Unknown	Unknown			4.267	0.244	Mean	Systole
Yan 2019	Control	90	Root	No	No			3.852	0.147	Mean	Diastole
Yan 2019	Control	90	Aao	No	No			4.194	0.046	Mean	Systole
Cui 2021	Control	87	Root	No	No			2.7	0.452311	Mean_from_median	Diastole
Cui 2021	Marfan	44	Root	No	Yes			3.56667	0.536457	Mean_from_median	Diastole
Andel 2021	Marfan	35	Root	No	Yes			4.23333	0.38649	Mean_from_median	Diastole
Andel 2021	Marfan	35	Aao	No	Yes			2.9	0.927575	Mean_from_median	Systole
Andel 2021	Marfan	35	Dao	No	Yes			2.53333	1.39136	Mean_from_median	Systole
Weismann 2022	Control	67	Root	No	No			2.9	0.454588	Mean_from_median	Diastole
Weismann 2022	Control	67	Aao	No	No			2.8	0.454588	Mean_from_median	Systole
Weismann 2022	Marfan	20	Root	Yes	Yes			3.73333	0.797846	Mean_from_median	Diastole
Weismann 2022	Marfan	20	Aao	Yes	Yes			2.6	0.478708	Mean_from_median	Systole
Fattori 2009	Marfan		Aao	No	No			2.01342		Individual	Systole	2.6414		Calculated	18.0442		Individual	1.16144		Calculated
Fattori 2009	Marfan		Aao	No	No			2.47334		Individual	Systole	3.22768		Calculated	12.0844		Individual	1.73423		Calculated
Fattori 2009	Marfan		Aao	No	No			2.4763		Individual	Systole	3.52121		Calculated	10.1536		Individual	2.06401		Calculated
Fattori 2009	Marfan		Aao	No	No			2.69695		Individual	Systole	2.63747		Calculated	18.0981		Individual	1.15798		Calculated
Fattori 2009	Marfan		Aao	No	No			2.70238		Individual	Systole	4.54895		Calculated	6.08393		Individual	3.44469		Calculated
Fattori 2009	Marfan		Aao	No	No			2.70779		Individual	Systole	5.48213		Calculated	4.18898		Individual	5.00294		Calculated
Fattori 2009	Marfan		Aao	No	No			2.8112		Individual	Systole	5.55152		Calculated	4.08491		Individual	5.1304		Calculated
Fattori 2009	Marfan		Aao	No	No			2.83711		Individual	Systole	4.54738		Calculated	6.08812		Individual	3.44231		Calculated
Fattori 2009	Marfan		Aao	No	No			3.01225		Individual	Systole	3.72		Calculated	9.09745		Individual	2.30364		Calculated
Fattori 2009	Marfan		Aao	No	No			3.09611		Individual	Systole	3.72674		Calculated	9.06457		Individual	2.31199		Calculated
Fattori 2009	Marfan		Aao	No	No			3.04126		Individual	Systole	7.6955		Calculated	2.12585		Individual	9.85829		Calculated
Fattori 2009	Marfan		Aao	No	No			3.15232		Individual	Systole	4.54343		Calculated	6.09872		Individual	3.43633		Calculated
Fattori 2009	Marfan		Aao	No	No			3.17775		Individual	Systole	3.71883		Calculated	9.1032		Individual	2.30218		Calculated
Fattori 2009	Marfan		Aao	No	No			3.23707		Individual	Systole	2.98689		Calculated	14.1113		Individual	1.48514		Calculated
Fattori 2009	Marfan		Aao	No	No			3.22801		Individual	Systole	7.68363		Calculated	2.13242		Individual	9.82788		Calculated
Fattori 2009	Marfan		Aao	No	No			3.6932		Individual	Systole	2.44463		Calculated	21.0659		Individual	0.994841		Calculated
Fattori 2009	Marfan		Aao	No	No			3.61915		Individual	Systole	4.21626		Calculated	7.08191		Individual	2.95926		Calculated
Fattori 2009	Marfan		Aao	No	No			3.64333		Individual	Systole	7.71942		Calculated	2.1127		Individual	9.91966		Calculated
Fattori 2009	Marfan		Aao	No	No			3.98667		Individual	Systole	4.19054		Calculated	7.16913		Individual	2.92326		Calculated
Payne 2007	Marfan		Root	No	No			3.61076		Individual	Diastole	4.36711		Individual	5.61793		Calculated	4.35304		Calculated
Payne 2007	Marfan		Root	No	No			4.13495		Individual	Diastole	4.64871		Individual	4.91054		Calculated	4.98012		Calculated
Payne 2007	Marfan		Root	No	No			3.82917		Individual	Diastole	5.95431		Individual	9.06518		Calculated	2.69769		Calculated
Payne 2007	Marfan		Root	No	No			3.79173		Individual	Diastole	6.05278		Individual	7.66397		Calculated	3.19092		Calculated
Payne 2007	Marfan		Root	No	No			3.71061		Individual	Diastole	6.5045		Individual	5.57333		Calculated	4.38787		Calculated
Payne 2007	Marfan		Root	No	No			4.43448		Individual	Diastole	5.89926		Individual	11.3986		Calculated	2.14544		Calculated
Payne 2007	Marfan		Root	No	No			4.50624		Individual	Diastole	6.54887		Individual	8.69487		Calculated	2.81259		Calculated
Payne 2007	Marfan		Root	No	No			4.74337		Individual	Diastole	7.11697		Individual	4.932		Calculated	4.95845		Calculated
Payne 2007	Marfan		Root	No	No			4.47192		Individual	Diastole	8.44736		Individual	4.28015		Calculated	5.71361		Calculated
Payne 2007	Marfan		Root	No	No			4.6092		Individual	Diastole	10.1657		Individual	6.48371		Calculated	3.77178		Calculated
Schafer 2018	Marfan		Dao	No	No			2.27712		Individual	Systole	8.60381		Calculated	1.70069		Individual	14.0463		Calculated
Schafer 2018	Marfan		Dao	No	No			2.20238		Individual	Systole	8.35361		Calculated	1.80409		Individual	13.2412		Calculated
Schafer 2018	Marfan		Dao	No	No			2.21451		Individual	Systole	7.22382		Calculated	2.41253		Individual	9.90178		Calculated
Schafer 2018	Marfan		Dao	No	No			2.41766		Individual	Systole	6.76664		Calculated	2.74953		Individual	8.68813		Calculated
Schafer 2018	Marfan		Dao	No	No			2.3429		Individual	Systole	6.60553		Calculated	2.8853		Individual	8.27933		Calculated
Schafer 2018	Marfan		Dao	No	No			3.06049		Individual	Systole	6.11		Calculated	3.37228		Individual	7.08372		Calculated
Schafer 2018	Marfan		Dao	No	No			2.81548		Individual	Systole	5.79132		Calculated	3.75363		Individual	6.36406		Calculated
Schafer 2018	Marfan		Dao	No	No			2.59155		Individual	Systole	6.00242		Calculated	3.49425		Individual	6.83647		Calculated
Schafer 2018	Marfan		Dao	No	No			1.93205		Individual	Systole	6.48403		Calculated	2.99444		Individual	7.97755		Calculated
Schafer 2018	Marfan		Dao	No	No			2.22248		Individual	Systole	6.41441		Calculated	3.05979		Individual	7.80716		Calculated
Schafer 2018	Marfan		Dao	No	No			2.25149		Individual	Systole	6.35415		Calculated	3.11811		Individual	7.66115		Calculated
Schafer 2018	Marfan		Dao	No	No			2.28049		Individual	Systole	6.27005		Calculated	3.20231		Individual	7.4597		Calculated
Schafer 2018	Marfan		Dao	No	No			2.32598		Individual	Systole	5.9863		Calculated	3.51309		Individual	6.7998		Calculated
Schafer 2018	Marfan		Dao	No	No			1.91074		Individual	Systole	5.54925		Calculated	4.08825		Individual	5.84317		Calculated
Schafer 2018	Marfan		Dao	No	No			1.74041		Individual	Systole	5.29566		Calculated	4.48917		Individual	5.32131		Calculated
Schafer 2018	Marfan		Dao	No	No			2.039		Individual	Systole	5.11761		Calculated	4.80697		Individual	4.96951		Calculated
Schafer 2018	Marfan		Dao	No	No			2.12557		Individual	Systole	4.61891		Calculated	5.90101		Individual	4.04817		Calculated
Schafer 2018	Marfan		Dao	No	No			1.67733		Individual	Systole	4.54029		Calculated	6.10716		Individual	3.91152		Calculated
Schafer 2018	Marfan		Dao	No	No			1.46957		Individual	Systole	4.34667		Calculated	6.66335		Individual	3.58503		Calculated
Wit 2013	Marfan		Root	No	No			2.60419		Individual	Diastole	11.5773		Calculated	7.04517		Calculated	3.13067		Individual
Wit 2013	Marfan		Root	No	No			3.2135		Individual	Diastole	19.4849		Calculated	2.48719		Calculated	8.86788		Individual
Wit 2013	Marfan		Root	No	No			3.41157		Individual	Diastole	20.2371		Calculated	2.30573		Calculated	9.5658		Individual
Wit 2013	Marfan		Root	No	No			3.21327		Individual	Diastole	15.4488		Calculated	3.95655		Calculated	5.57459		Individual
Wit 2013	Marfan		Root	No	No			3.31212		Individual	Diastole	11.9419		Calculated	6.62155		Calculated	3.33096		Individual
Wit 2013	Marfan		Root	No	No			3.60426		Individual	Diastole	13.3578		Calculated	5.29215		Calculated	4.16771		Individual
Wit 2013	Marfan		Root	No	No			3.60433		Individual	Diastole	14.8469		Calculated	4.28383		Calculated	5.14869		Individual
Wit 2013	Marfan		Root	No	No			3.60437		Individual	Diastole	15.7299		Calculated	3.81639		Calculated	5.77932		Individual
Wit 2013	Marfan		Root	No	No			3.51093		Individual	Diastole	24.9494		Calculated	1.51699		Calculated	14.5394		Individual
Wit 2013	Marfan		Root	No	No			3.81272		Individual	Diastole	22.4788		Calculated	1.86878		Calculated	11.8024		Individual
Wit 2013	Marfan		Root	No	No			3.80764		Individual	Diastole	20.5986		Calculated	2.22551		Calculated	9.9106		Individual
Wit 2013	Marfan		Root	No	No			3.8075		Individual	Diastole	18.5285		Calculated	2.75058		Calculated	8.01871		Individual
Wit 2013	Marfan		Root	No	No			3.91145		Individual	Diastole	18.3642		Calculated	2.80003		Calculated	7.87712		Individual
Wit 2013	Marfan		Root	No	No			3.91622		Individual	Diastole	15.0414		Calculated	4.17377		Calculated	5.28446		Individual
Wit 2013	Marfan		Root	No	No			3.81218		Individual	Diastole	13.2404		Calculated	5.38647		Calculated	4.09472		Individual
Wit 2013	Marfan		Root	No	No			3.81212		Individual	Diastole	11.8029		Calculated	6.7784		Calculated	3.25388		Individual
Wit 2013	Marfan		Root	No	No			3.80706		Individual	Diastole	8.73575		Calculated	12.3738		Calculated	1.78248		Individual
Wit 2013	Marfan		Root	No	No			3.91601		Individual	Diastole	10.0124		Calculated	9.41959		Calculated	2.34152		Individual
Wit 2013	Marfan		Root	No	No			4.10926		Individual	Diastole	14.5302		Calculated	4.47259		Calculated	4.9314		Individual
Wit 2013	Marfan		Root	No	No			4.10934		Individual	Diastole	16.0974		Calculated	3.64412		Calculated	6.05252		Individual
Wit 2013	Marfan		Root	No	No			4.10945		Individual	Diastole	17.9478		Calculated	2.93144		Calculated	7.52399		Individual
Wit 2013	Marfan		Root	No	No			4.40653		Individual	Diastole	18.7602		Calculated	2.68305		Calculated	8.22053		Individual
Wit 2013	Marfan		Root	No	No			4.40649		Individual	Diastole	18.1919		Calculated	2.8533		Calculated	7.73004		Individual
Wit 2013	Marfan		Root	No	No			4.41139		Individual	Diastole	17.3477		Calculated	3.13776		Calculated	7.02927		Individual
Wit 2013	Marfan		Root	No	No			4.30758		Individual	Diastole	19.6978		Calculated	2.43371		Calculated	9.06276		Individual
Wit 2013	Marfan		Root	No	No			4.20872		Individual	Diastole	21.9331		Calculated	1.96293		Calculated	11.2363		Individual
Wit 2013	Marfan		Root	No	No			4.20888		Individual	Diastole	24.022		Calculated	1.63639		Calculated	13.4786		Individual
Wit 2013	Marfan		Root	No	No			4.01102		Individual	Diastole	26.0033		Calculated	1.39652		Calculated	15.7936		Individual
Wit 2013	Marfan		Root	No	No			4.2141		Individual	Diastole	27.1854		Calculated	1.27771		Calculated	17.2623		Individual
Wit 2013	Marfan		Root	No	No			4.11029		Individual	Diastole	28.8463		Calculated	1.13481		Calculated	19.4359		Individual
Wit 2013	Marfan		Root	No	No			4.31824		Individual	Diastole	29.103		Calculated	1.11488		Calculated	19.7833		Individual
Wit 2013	Marfan		Root	No	No			4.20951		Individual	Diastole	30.9523		Calculated	0.985641		Calculated	22.3774		Individual
Wit 2013	Marfan		Root	No	No			4.21461		Individual	Diastole	32.3734		Calculated	0.901005		Calculated	24.4795		Individual
Wit 2013	Marfan		Root	No	No			4.41791		Individual	Diastole	35.3399		Calculated	0.756089		Calculated	29.1713		Individual
Wit 2013	Marfan		Root	No	No			4.21053		Individual	Diastole	39.7369		Calculated	0.59802		Calculated	36.8819		Individual
Wit 2013	Marfan		Root	No	No			3.91327		Individual	Diastole	37.9237		Calculated	0.656573		Calculated	33.5928		Individual
Wit 2013	Marfan		Root	No	No			4.61527		Individual	Diastole	29.1514		Calculated	1.11118		Calculated	19.8492		Individual
Wit 2013	Marfan		Root	No	No			4.61036		Individual	Diastole	29.6109		Calculated	1.07696		Calculated	20.4799		Individual
Wit 2013	Marfan		Root	No	No			4.40698		Individual	Diastole	25.0586		Calculated	1.5038		Calculated	14.667		Individual
Wit 2013	Marfan		Root	No	No			4.50063		Individual	Diastole	19.465		Calculated	2.49226		Calculated	8.84984		Individual
Wit 2013	Marfan		Root	No	No			4.71847		Individual	Diastole	19.6915		Calculated	2.43526		Calculated	9.057		Individual
Wit 2013	Marfan		Root	No	No			4.81766		Individual	Diastole	22.3314		Calculated	1.89352		Calculated	11.6482		Individual
Wit 2013	Marfan		Root	No	No			4.81288		Individual	Diastole	24.509		Calculated	1.572		Calculated	14.0307		Individual
Wit 2013	Marfan		Root	No	No			4.81788		Individual	Diastole	25.1135		Calculated	1.49723		Calculated	14.7313		Individual
Wit 2013	Marfan		Root	No	No			4.90689		Individual	Diastole	23.9507		Calculated	1.64614		Calculated	13.3987		Individual
Wit 2013	Marfan		Root	No	No			5.01137		Individual	Diastole	29.7584		Calculated	1.06631		Calculated	20.6845		Individual
Wit 2013	Marfan		Root	No	No			4.8125		Individual	Diastole	19.2276		Calculated	2.55419		Calculated	8.63526		Individual
Wit 2013	Marfan		Root	No	No			4.81243		Individual	Diastole	18.1852		Calculated	2.8554		Calculated	7.72435		Individual
Wit 2013	Marfan		Root	No	No			4.8074		Individual	Diastole	16.8139		Calculated	3.34017		Calculated	6.6033		Individual
Wit 2013	Marfan		Root	No	No			4.80732		Individual	Diastole	15.3202		Calculated	4.02324		Calculated	5.48218		Individual
Wit 2013	Marfan		Root	No	No			4.70818		Individual	Diastole	12.5208		Calculated	6.02339		Calculated	3.66175		Individual
Wit 2013	Marfan		Root	No	No			4.9064		Individual	Diastole	16.6327		Calculated	3.41332		Calculated	6.46177		Individual
Wit 2013	Marfan		Root	No	No			5.10442		Individual	Diastole	16.6291		Calculated	3.41479		Calculated	6.459		Individual
Wit 2013	Marfan		Root	No	No			5.71403		Individual	Diastole	26.3846		Calculated	1.35644		Calculated	16.2603		Individual
Wit 2013	Control		Root	No	No			2.20178		Individual	Diastole	8.52122		Calculated	13.0065		Calculated	1.6252		Individual
Wit 2013	Control		Root	No	No			2.19683		Individual	Diastole	19.702		Calculated	2.43302		Calculated	8.68807		Individual
Wit 2013	Control		Root	No	No			2.40455		Individual	Diastole	11.8943		Calculated	6.67559		Calculated	3.1665		Individual
Wit 2013	Control		Root	No	No			2.44411		Individual	Diastole	18.7305		Calculated	2.69196		Calculated	7.85237		Individual
Wit 2013	Control		Root	No	No			2.60237		Individual	Diastole	18.5656		Calculated	2.73999		Calculated	7.71472		Individual
Wit 2013	Control		Root	No	No			2.61227		Individual	Diastole	10.0492		Calculated	9.35191		Calculated	2.26031		Individual
Wit 2013	Control		Root	No	No			2.70129		Individual	Diastole	14.7188		Calculated	4.35933		Calculated	4.84897		Individual
Wit 2013	Control		Root	No	No			2.70129		Individual	Diastole	16.5192		Calculated	3.46091		Calculated	6.10771		Individual
Wit 2013	Control		Root	No	No			2.70623		Individual	Diastole	17.5286		Calculated	3.07375		Calculated	6.87701		Individual
Wit 2013	Control		Root	No	No			2.77052		Individual	Diastole	17.5298		Calculated	3.07335		Calculated	6.87791		Individual
Wit 2013	Control		Root	No	No			2.81009		Individual	Diastole	12.1645		Calculated	6.38226		Calculated	3.31203		Individual
Wit 2013	Control		Root	No	No			2.8002		Individual	Diastole	14.399		Calculated	4.5551		Calculated	4.64056		Individual
Wit 2013	Control		Root	No	No			2.8002		Individual	Diastole	15.4459		Calculated	3.95857		Calculated	5.33986		Individual
Wit 2013	Control		Root	No	No			2.82987		Individual	Diastole	15.747		Calculated	3.80864		Calculated	5.55007		Individual
Wit 2013	Control		Root	No	No			2.909		Individual	Diastole	16.5231		Calculated	3.45926		Calculated	6.11062		Individual
Wit 2013	Control		Root	No	No			2.93867		Individual	Diastole	16.6179		Calculated	3.4199		Calculated	6.18096		Individual
Wit 2013	Control		Root	No	No			2.909		Individual	Diastole	15.2445		Calculated	4.06385		Calculated	5.20152		Individual
Wit 2013	Control		Root	No	No			2.90406		Individual	Diastole	13.9607		Calculated	4.84567		Calculated	4.36229		Individual
Wit 2013	Control		Root	No	No			2.89911		Individual	Diastole	12.0377		Calculated	6.51742		Calculated	3.24334		Individual
Wit 2013	Control		Root	No	No			3.00791		Individual	Diastole	11.7782		Calculated	6.80779		Calculated	3.10501		Individual
Wit 2013	Control		Root	No	No			3.00791		Individual	Diastole	14.4036		Calculated	4.55225		Calculated	4.64347		Individual
Wit 2013	Control		Root	No	No			3.00791		Individual	Diastole	15.0402		Calculated	4.175		Calculated	5.06305		Individual
Wit 2013	Control		Root	No	No			3.00791		Individual	Diastole	17.7113		Calculated	3.01068		Calculated	7.02109		Individual
Wit 2013	Control		Root	No	No			3.11177		Individual	Diastole	17.8011		Calculated	2.98038		Calculated	7.09247		Individual
Wit 2013	Control		Root	No	No			3.10682		Individual	Diastole	16.5268		Calculated	3.4577		Calculated	6.11338		Individual
Wit 2013	Control		Root	No	No			3.10682		Individual	Diastole	15.1458		Calculated	4.11701		Calculated	5.13436		Individual
Wit 2013	Control		Root	No	No			3.11177		Individual	Diastole	13.9653		Calculated	4.84244		Calculated	4.3652		Individual
Wit 2013	Control		Root	No	No			3.11177		Individual	Diastole	12.4263		Calculated	6.1162		Calculated	3.45611		Individual
Wit 2013	Control		Root	No	No			2.90406		Individual	Diastole	19.2319		Calculated	2.55343		Calculated	8.27838		Individual
Wit 2013	Control		Root	No	No			2.85955		Individual	Diastole	20.1048		Calculated	2.33649		Calculated	9.04699		Individual
Wit 2013	Control		Root	No	No			2.80514		Individual	Diastole	20.4888		Calculated	2.24974		Calculated	9.39588		Individual
Wit 2013	Control		Root	No	No			2.80762		Individual	Diastole	21.7464		Calculated	1.99705		Calculated	10.5847		Individual
Wit 2013	Control		Root	No	No			2.71612		Individual	Diastole	22.9339		Calculated	1.7956		Calculated	11.7723		Individual
Wit 2013	Control		Root	No	No			3.00791		Individual	Diastole	24.96		Calculated	1.51592		Calculated	13.9442		Individual
Wit 2013	Control		Root	No	No			2.98813		Individual	Diastole	26.1816		Calculated	1.37776		Calculated	15.3425		Individual
Wit 2013	Control		Root	No	No			3.00791		Individual	Diastole	26.7719		Calculated	1.31768		Calculated	16.0421		Individual
Wit 2013	Control		Root	No	No			2.93373		Individual	Diastole	27.4054		Calculated	1.25746		Calculated	16.8103		Individual
Wit 2013	Control		Root	No	No			2.71612		Individual	Diastole	29.4367		Calculated	1.0899		Calculated	19.3946		Individual
Wit 2013	Control		Root	No	No			2.69634		Individual	Diastole	30.4281		Calculated	1.02004		Calculated	20.723		Individual
Wit 2013	Control		Root	No	No			2.98813		Individual	Diastole	30.5336		Calculated	1.013		Calculated	20.867		Individual
Wit 2013	Control		Root	No	No			3.08704		Individual	Diastole	27.8033		Calculated	1.22173		Calculated	17.3019		Individual
Wit 2013	Control		Root	No	No			3.27992		Individual	Diastole	31.3444		Calculated	0.961269		Calculated	21.9899		Individual
Wit 2013	Control		Root	No	No			2.93373		Individual	Diastole	34.2924		Calculated	0.803102		Calculated	26.3208		Individual
Wit 2013	Control		Root	No	No			3.10682		Individual	Diastole	37.5969		Calculated	0.668131		Calculated	31.6379		Individual
Wit 2013	Control		Root	No	No			3.8091		Individual	Diastole	26.7812		Calculated	1.31676		Calculated	16.0533		Individual
Wit 2013	Control		Root	No	No			3.68051		Individual	Diastole	25.2793		Calculated	1.47787		Calculated	14.3032		Individual
Wit 2013	Control		Root	No	No			3.39862		Individual	Diastole	23.3482		Calculated	1.73245		Calculated	12.2014		Individual
Wit 2013	Control		Root	No	No			3.74728		Individual	Diastole	23.9473		Calculated	1.64684		Calculated	12.8356		Individual
Wit 2013	Control		Root	No	No			3.40356		Individual	Diastole	20.1908		Calculated	2.31664		Calculated	9.12453		Individual
Wit 2013	Control		Root	No	No			3.51731		Individual	Diastole	19.9591		Calculated	2.37073		Calculated	8.91633		Individual
Wit 2013	Control		Root	No	No			3.50742		Individual	Diastole	18.6647		Calculated	2.71097		Calculated	7.79731		Individual
Wit 2013	Control		Root	No	No			3.40851		Individual	Diastole	16.1501		Calculated	3.62087		Calculated	5.83788		Individual
Wit 2013	Control		Root	No	No			3.40356		Individual	Diastole	15.0484		Calculated	4.17044		Calculated	5.06858		Individual
Wit 2013	Control		Root	No	No			3.30959		Individual	Diastole	13.515		Calculated	5.17049		Calculated	4.08825		Individual
Wit 2013	Control		Root	No	No			3.30465		Individual	Diastole	9.26271		Calculated	11.0075		Calculated	1.92034		Individual
Wit 2013	Control		Root	No	No			3.50742		Individual	Diastole	14.9464		Calculated	4.22756		Calculated	5.0001		Individual
Wit 2013	Control		Root	No	No			3.60633		Individual	Diastole	15.2588		Calculated	4.05625		Calculated	5.21128		Individual
Wit 2013	Control		Root	No	No			3.60138		Individual	Diastole	16.0569		Calculated	3.66306		Calculated	5.77065		Individual
Wit 2013	Control		Root	No	No			3.60633		Individual	Diastole	17.5447		Calculated	3.06814		Calculated	6.8896		Individual
Wit 2013	Control		Root	No	No			3.61128		Individual	Diastole	18.4136		Calculated	2.78539		Calculated	7.58897		Individual
Wit 2013	Control		Root	No	No			3.70524		Individual	Diastole	17.0955		Calculated	3.23149		Calculated	6.54133		Individual
Wit 2013	Control		Root	No	No			3.71019		Individual	Diastole	16.4435		Calculated	3.49283		Calculated	6.05189		Individual
Wit 2013	Control		Root	No	No			3.70524		Individual	Diastole	14.2003		Calculated	4.68348		Calculated	4.51336		Individual
